# Supplementary material for: Capability and accuracy of usual statistical analyses in a real-world setting using a federated approach
Source: PLoS One. 2024 Nov 14;19(11):e0312697. doi: 10.1371/journal.pone.0312697 (PMC11563485; doi:10.1371/journal.pone.0312697)
Supplement: S3 File — (TXT) [file pone.0312697.s005.txt]

```{r}

#Create a DATASHIELD Login Object
builder <- DSI::newDSLoginBuilder()

builder$append(server = "hospitalserver1",
               url = "https://hospital-1.kador-fa.cloud.roche.com",
               user = "poc_user",
               password = "KFgLKPe5sU1w7B5y6vmMWg==",
               driver = "OpalDriver")


builder$append(server = "hospitalserver2",
               url = "https://hospital-2.kador-fa.cloud.roche.com",
               user = "poc_user",
               password = "lZ4nqZMqCRZzIoWPNSc08Q==",
               driver = "OpalDriver")

builder$append(server = "hospitalserver3",
               url = "https://hospital-3.kador-fa.cloud.roche.com",
               user = "poc_user",
               password = "EPpu0fs2LitFxqns#",
               driver = "OpalDriver")

logindata <- builder$build()


# do not perform data management each time
DM=TRUE

if (DM==FALSE){
  connections <- DSI::datashield.login(logins = logindata, assign = TRUE)

  #Assign a table to a R symbol in the Datashield R session
  DSI::datashield.assign.table(conns = connections, symbol="ADJ", table="poc.adj")
  DSI::datashield.assign.table(conns = connections, symbol="DIAG", table="poc.diag")
  DSI::datashield.assign.table(conns = connections, symbol="DM", table="poc.dm")
  DSI::datashield.assign.table(conns = connections, symbol="FOLLOW", table="poc.follow")
  DSI::datashield.assign.table(conns = connections, symbol="LOST", table="poc.lost")
  DSI::datashield.assign.table(conns = connections, symbol="PCR", table="poc.pcr")
  DSI::datashield.assign.table(conns = connections, symbol="SURG", table="poc.surg")

}else{
  connections <- datashield.login(logins = logindata, restore = "2022SEPT_BOUCHEM5")
}

# test compilation of the report for one node only
# connections<-connections[1]

```
