# Supplementary material for: Capability and accuracy of usual statistical analyses in a real-world setting using a federated approach
Source: PLoS One. 2024 Nov 14;19(11):e0312697. doi: 10.1371/journal.pone.0312697 (PMC11563485; doi:10.1371/journal.pone.0312697)
Supplement: S4 File — (TXT) [file pone.0312697.s006.txt]

---
output: html_document
editor_options: 
  chunk_output_type: console
---
<!-- Data management DM  -->
```{r DM_DM}

ds.assign(toAssign = "as.Date(DM$brthdtc)", newobj = 'DATE_BIRTH', datasources = connections)
ds.assign(toAssign = "is.na(DATE_BIRTH)", newobj = 'brthdtc_missing', datasources = connections)


```


<!-- Data management PCR  -->
```{r PCR_DM}

ds.assign(toAssign = "is.na(PCR$surgdtc_d)", newobj = 'surgdtc_d_missing', datasources = connections)

# convert factors as numeric values
dssDeriveColumn('PCR', 'pcristat_num', 'as.numeric(pcristat)', datasources = connections)
dssDeriveColumn('PCR', 'chevclas_num', 'as.numeric(chevclas)', datasources = connections)
dssDeriveColumn('PCR', 'sattclas_num', 'as.numeric(sattclas)', datasources = connections)
dssDeriveColumn('PCR', 'satnclas_num', 'as.numeric(satnclas)', datasources = connections)
dssDeriveColumn('PCR', 'satclasALL_num', 'as.numeric(sattclas_num) + as.numeric(satnclas_num)', datasources = connections)
dssDeriveColumn('PCR', 'rcbclas_num', 'as.numeric(rcbclas)', datasources = connections)


# create binary values and assign missing values to 0
ds.Boole(V1 = "PCR$pcristat_num",
         V2 = 1,
         Boolean.operator = "==",
         numeric.output = TRUE, #Output vector of 0 and 1
         na.assign = "0",
         newobj = "pcristat1",
         datasources = connections)

ds.Boole(V1 = "PCR$chevclas_num",
         V2 = 2,
         Boolean.operator = "<=",
         numeric.output = TRUE, #Output vector of 0 and 1
         na.assign = "0",
         newobj = "chevclas12",
         datasources = connections)

ds.Boole(V1 = "PCR$satclasALL_num",
         V2 = 2,
         Boolean.operator = "==",
         numeric.output = TRUE, #Output vector of 0 and 1
         na.assign = "0",
         newobj = "satclasALL",
         datasources = connections)

ds.Boole(V1 = "PCR$rcbclas_num",
         V2 = 0,
         Boolean.operator = "==",
         numeric.output = TRUE, #Output vector of 0 and 1
         na.assign = "0",
         newobj = "rcbclas0",
         datasources = connections)


# bind results and convert the matrix as a dataframe object
ds.cbind(x = c("PCR$subjid","pcristat1", "chevclas12","satclasALL", "rcbclas0"),
         DataSHIELD.checks = FALSE,
         newobj = "PCR_cbind",
         datasources = connections)
  
ds.dataFrame(x = c("PCR_cbind"),
             row.names = NULL,
             stringsAsFactors = TRUE, #character variables are converted to a factor
             DataSHIELD.checks = FALSE,
             newobj = "PCR_cbind",
             datasources = connections,
             notify.of.progress = FALSE)


# if the sum of conditions is superior or equals to 1 -> pCR group (TRUE in the dataset)
dssDeriveColumn('PCR_cbind', 'pcrstatus_num', 
'as.numeric(pcristat1) +  as.numeric(chevclas12) + as.numeric(satclasALL) +  as.numeric(rcbclas0)', 
datasources = connections)

dssDeriveColumn('PCR_cbind', 'pcrstatus', 'pcrstatus_num>=1', datasources = connections)


```


<!-- Data management DIAG  -->
```{r DIAG_DM}

ds.assign(toAssign = "is.na(DIAG$diagdtc_d)", newobj = 'diagdtc_d_missing', datasources = connections)

ds.assign(toAssign='(PCR$surgdtc_d-DIAG$diagdtc_d)/30.4375', newobj='timtosurg', datasources = connections)

ds.derivationTCLASS(x="DIAG",tab_name="DIAG",datasources = connections)

ds.merge(x.name = "PCR",
         y.name = "DIAG",
         by.x.names = c("subjid"),
         by.y.names = c("subjid"),
         suffixes = c(".x", ".y"),
         all.y=FALSE, # keep only information from y which are present in x
         all.x=FALSE, # keep only information from x which are present in y
         newobj = "PCR_DIAG",
         datasources = connections)


dssDeriveColumn('PCR_DIAG', 
                'timtosurg',
                '(as.Date(surgdtc_d)-as.Date(diagdtc_d))/30.4375', datasources = connections)

dssDeriveColumn('DIAG', 'oestro_num2', 'as.numeric(oestro)==2', datasources = connections)
dssDeriveColumn('DIAG', 'proges_num2', 'as.numeric(proges)==2', datasources = connections)
dssDeriveColumn('DIAG', 'hormgr_num', 'as.numeric(oestro_num2) + as.numeric(proges_num2)', datasources = connections)
dssDeriveColumn('DIAG', 'hormgr', 'hormgr_num==2', datasources = connections)

```


<!-- Data management FOLLOW  -->
```{r FOLLOW_DM}
# ds.colnames("FOLLOW",datasources = connections)
ds.dataFrameSubset(df.name = "FOLLOW",
                   V1.name = "FOLLOW$follow",
                   V2.name = "1",
                   Boolean.operator = "==",
                   keep.cols = NULL, #All columns are included in the new subset
                   rm.cols = NULL, #All columns are included in the new subset
                   keep.NAs = FALSE, #All rows with NAs are removed
                   newobj = "follow1",
                   datasources = connections,
                   notify.of.progress = FALSE)

ds.assign(toAssign = "is.na(follow1$followdtc)", newobj = 'foldtc_miss', datasources = connections)


ds.dataFrameSubset(df.name = "FOLLOW",
                   V1.name = "FOLLOW$prog",
                   V2.name = "1",
                   Boolean.operator = "==",
                   keep.cols = NULL, #All columns are included in the new subset
                   rm.cols = NULL, #All columns are included in the new subset
                   keep.NAs = FALSE, #All rows with NAs are removed
                   newobj = "prog1",
                   datasources = connections,
                   notify.of.progress = FALSE)

ds.assign(toAssign = "is.na(prog1$progdtc_d)", newobj = 'progdtc_miss', datasources = connections)


ds.merge(x.name = "FOLLOW",
         y.name = "PCR_DIAG",
         by.x.names = c("subjid"),
         by.y.names = c("subjid"),
         suffixes = c(".x", ".y"),
         all.y=FALSE, # keep only information from y which are present in x
         all.x=FALSE, # keep only information from x which are present in y
         newobj = "FOLLOW_DIAG",
         datasources = connections)


dssDeriveColumn('FOLLOW_DIAG', 'timtoprog', '(as.Date(progdtc_d)-diagdtc_d)/365.25', datasources = connections)
```


<!-- Data management LOST  -->
```{r LOST_DM}

# # creation of a temp dataframe with columns subjid and loststat
ds.dataFrame(x = c("LOST$subjid","LOST$loststat","LOST$lostdtc"),
             row.names = NULL,
             stringsAsFactors = TRUE, #character variables are converted to a factor
             DataSHIELD.checks = FALSE,
             newobj = "LOST_TEMP",
             datasources = connections,
             notify.of.progress = FALSE)

# creation of a temp dataframe with columns subjid and follow
ds.dataFrame(x = c("FOLLOW$subjid","FOLLOW$follow"),
             row.names = NULL,
             stringsAsFactors = TRUE, #character variables are converted to a factor
             DataSHIELD.checks = FALSE,
             newobj = "FOLLOW_TEMP",
             datasources = connections,
             notify.of.progress = FALSE)


# Merge dataset by subjid, splitn and siteid
ds.merge(x.name = "LOST_TEMP",
         y.name = "FOLLOW_TEMP",
         by.x.names = c("subjid"),
         by.y.names = c("subjid"),
         suffixes = c(".x", ".y"),
         all.y=FALSE, # keep only information from y which are present in x
         all.x=FALSE, # keep only information from x which are present in y
         newobj = "LOST_FOLLOW",
         datasources = connections)


ds.dataFrameSubset(df.name = "LOST_FOLLOW",
                   V1.name = "LOST_FOLLOW$follow",
                   V2.name = "2",
                   Boolean.operator = "==",
                   keep.cols = NULL, #All columns are included in the new subset
                   rm.cols = NULL, #All columns are included in the new subset
                   keep.NAs = FALSE, #All rows with NAs are removed
                   newobj = "follow2",
                   datasources = connections,
                   notify.of.progress = FALSE)

ds.merge(x.name = "FOLLOW_DIAG",
         y.name = "LOST_TEMP",
         by.x.names = c("subjid"),
         by.y.names = c("subjid"),
         suffixes = c(".x", ".y"),
         all.y=FALSE, # keep only information from y which are present in x
         all.x=FALSE, # keep only information from x which are present in y
         newobj = "FOLLOW_DIAG",
         datasources = connections)

 # dssDeriveColumn('FOLLOW_DIAG', 'FUPDUR2', '(as.Date(followdtc)-diagdtc_d)/365.25', datasources = connections)


ds.derivationFUPDUR(x = "FOLLOW_DIAG",tab_name = "FOLLOW_DIAG")
```


<!-- Create acov (analysed covariates) -->
```{r BMI_DM}


dssDeriveColumn('DM', 'BMI', 'round(weight/(height*0.01*height*0.01))', datasources = connections)
dssDeriveColumn('DM', 'BMI_CLASS30', 'BMI>=30', datasources = connections)
dssDeriveColumn('DM', 'BMI_CLASS25', 'BMI<25', datasources = connections)
dssDeriveColumn('DM', 'BMI_BETWEEN', 'BMI>=25 & BMI <30', datasources = connections)
dssDeriveColumn('DM', 'BMICLASS', 'BMI_BETWEEN*0 + BMI_CLASS25*1 + BMI_CLASS30*2', datasources = connections)


```


<!-- Data management ADJ  -->
```{r ADJ_DM}
# ds.colnames("ADJ", datasources = connections)
ds.dataFrameSubset(df.name = "ADJ",
                   V1.name = "ADJ$restrt",
                   V2.name = "1",
                   Boolean.operator = "==",
                   keep.cols = NULL, #All columns are included in the new subset
                   rm.cols = NULL, #All columns are included in the new subset
                   keep.NAs = FALSE, #All rows with NAs are removed
                   newobj = "restrt1",
                   datasources = connections,
                   notify.of.progress = FALSE)


ds.dataFrameSubset(df.name = "restrt1",
                   V1.name = "restrt1$nametrt",
                   V2.name = "1",
                   Boolean.operator = "==",
                   keep.cols = c(1,5,10), # subjid and herceptin
                   rm.cols = NULL, #All columns are included in the new subset
                   keep.NAs = FALSE, #All rows with NAs are removed
                   newobj = "herceptin",
                   datasources = connections,
                   notify.of.progress = FALSE)

ds.colnames("herceptin",
         datasources = connections)

dssDeriveColumn('herceptin', 'herceptin_dt', 'adjstdtc', datasources = connections)


ds.merge(x.name = "DM",
         y.name = "herceptin",
         by.x.names = c("subjid"),
         by.y.names = c("subjid"),
         suffixes = c(".x", ".y"),
         all.x = T,
         newobj = "DM_AGE",
         datasources = connections)


dssDeriveColumn('DM_AGE', 'AGE', 'round((adjstdtc-brthdtc)/365.25)', datasources = connections)
dssDeriveColumn('DM_AGE', 'AGE_CLASS_gte70', 'AGE>=70', datasources = connections)
dssDeriveColumn('DM_AGE', 'AGE_BETWEEN6069', 'AGE>=60 & AGE <=69', datasources = connections)
dssDeriveColumn('DM_AGE', 'AGE_BETWEEN5059', 'AGE>=50 & AGE <=59', datasources = connections)
dssDeriveColumn('DM_AGE', 'AGE_BETWEEN4049', 'AGE>=40 & AGE <=49', datasources = connections)
dssDeriveColumn('DM_AGE', 'AGE_lt40', 'AGE <40', datasources = connections)
dssDeriveColumn('DM_AGE', 'AGECLASS', 'AGE_lt40*0 + 
                AGE_BETWEEN4049*1 + 
                AGE_BETWEEN5059*2 +
                AGE_BETWEEN6069*3 +
                AGE_CLASS_gte70*4', datasources = connections)


dssDeriveColumn('ADJ', 'duration', '(adjendtc+1-adjstdtc)/30.4375', datasources = connections)
dssDeriveColumn('ADJ', 'adjendtc_missing', 'adjendtc>0', datasources = connections)
dssDeriveColumn('ADJ', 'adjstdtc_missing', 'adjstdtc>0', datasources = connections)


ds.merge(x.name = "PCR",
         y.name = "herceptin",
         by.x.names = c("subjid"),
         by.y.names = c("subjid"),
         suffixes = c(".x", ".y"),
         newobj = "PCR_HERCEPTIN",
         datasources = connections)


dssDeriveColumn('PCR_HERCEPTIN', 'timsurgtoadj', '(adjstdtc-surgdtc_d)', datasources = connections)

```


<!-- Data management time to event  -->
```{r TTE}

# last start date
ds.subsetByPatient(x = "ADJ",
            var_by  = "subjid",
            var_sort = "adjstdtc",
            tab_name = "laststart",
            order=2,
            datasources = connections)

# last end date
ds.subsetByPatient(x = "ADJ",
                   var_by  = "subjid",
                   var_sort = "adjendtc",
                   tab_name = "lastend",
                   order=2,
                   datasources = connections)


ds.merge(x.name = "laststart",
         y.name = "lastend",
         by.x.names = c("subjid"),
         by.y.names = c("subjid"),
         suffixes = c(".x", ".y"),
         all.y=FALSE, # keep only information from y which are present in x
         all.x=FALSE, # keep only information from x which are present in y
         newobj = "lastadj",
         datasources = connections)


ds.dataFrameSubset(df.name = "herceptin",
                   V1.name = "herceptin$restrt",
                   V2.name = "1",
                   Boolean.operator = "==",
                   keep.cols = c(1,4),
                   newobj = "herceptin_table",
                   datasources = connections,
                   notify.of.progress = FALSE)

ds.dataFrameSubset(df.name = "DM_AGE",
                   V1.name = "DM_AGE$restrt",
                   V2.name = "1",
                   Boolean.operator = "==",
                   keep.cols = c(1,2,3,16,20,26),
                   newobj = "DM_AGE_temp",
                   datasources = connections,
                   notify.of.progress = FALSE)

ds.merge(x.name = "DM_AGE_temp",
         y.name = "herceptin_table",
         by.x.names = c("subjid"),
         by.y.names = c("subjid"),
         suffixes = c(".x", ".y"),
         all.y=FALSE, # keep only information from y which are present in x
         all.x=FALSE, # keep only information from x which are present in y
         newobj = "ALLDATA",
         datasources = connections)


ds.merge(x.name = "ALLDATA",
         y.name = "lastadj",
         by.x.names = c("subjid"),
         by.y.names = c("subjid"),
         suffixes = c(".x", ".y"),
         all.y=FALSE, # keep only information from y which are present in x
         all.x=FALSE, # keep only information from x which are present in y
         newobj = "ALLDATA",
         datasources = connections)


ds.merge(x.name = "ALLDATA",
         y.name = "DIAG",
         by.x.names = c("subjid","splitn","siteid"),
         by.y.names = c("subjid","splitn","siteid"),
         suffixes = c(".x", ".y"),
         all.y=FALSE, # keep only information from y which are present in x
         all.x=FALSE, # keep only information from x which are present in y
         newobj = "ALLDATA",
         datasources = connections)

ds.merge(x.name = "ALLDATA",
         y.name = "FOLLOW",
         by.x.names = c("subjid","splitn","siteid"),
         by.y.names = c("subjid","splitn","siteid"),
         suffixes = c(".x", ".y"),
         all.y=FALSE, # keep only information from y which are present in x
         all.x=FALSE, # keep only information from x which are present in y
         newobj = "ALLDATA",
         datasources = connections)


ds.merge(x.name = "ALLDATA",
         y.name = "LOST",
         by.x.names = c("subjid","splitn","siteid"),
         by.y.names = c("subjid","splitn","siteid"),
         suffixes = c(".x", ".y"),
         all.y=FALSE, # keep only information from y which are present in x
         all.x=FALSE, # keep only information from x which are present in y
         newobj = "ALLDATA",
         datasources = connections)

ds.merge(x.name = "ALLDATA",
         y.name = "PCR_cbind",
         by.x.names = c("subjid"),
         by.y.names = c("subjid"),
         suffixes = c(".x", ".y"),
         all.y=FALSE, # keep only information from y which are present in x
         all.x=FALSE, # keep only information from x which are present in y
         newobj = "ALLDATA",
         datasources = connections)


dssDeriveColumn('ALLDATA', 'herceptin_dt', 'as.Date(herceptin_dt)', datasources = connections)

ds.derivationTTE(x = "ALLDATA", tab_name = "ADTTE", datasources = connections)

ds.colnames("ALLDATA", datasources = connections)

ds.dim("ALLDATA", datasources = connections)
ds.dim("ADTTE", datasources = connections)


```

<!-- save workspace -->
```{r ,eval=TRUE}
DSI::datashield.workspace_save(conns = connections, ws = "2022SEPT_BOUCHEM5")
```
