# Supplementary material for: Capability and accuracy of usual statistical analyses in a real-world setting using a federated approach
Source: PLoS One. 2024 Nov 14;19(11):e0312697. doi: 10.1371/journal.pone.0312697 (PMC11563485; doi:10.1371/journal.pone.0312697)
Supplement: S5 File — (TXT) [file pone.0312697.s007.txt]

---
output: html_document
editor_options: 
  chunk_output_type: console
---

\newpage

# 1 Analysis of study conduct

## 1.1 Patient Disposition

### Table 1.1.1 Summary of patient disposition - Full Analysis Set Population

```{r dispo1, results='hide'}

ds.dataFrame(x = c("FOLLOW_DIAG"),
             row.names = NULL,
             stringsAsFactors = TRUE, #character variables are converted to a factor
             DataSHIELD.checks = FALSE,
             newobj = "DESC111",
             datasources = connections,
             notify.of.progress = FALSE)
  
 
quali_follow <- DS_descStat_quali(
  df = "DESC111", 
  vars = "follow", 
  conns = connections,
  label_vars="Is the patient still being followed in the site (as of December 31, 2018)?, n/N (%)")%>%
  mutate(Characteristic=case_when(Characteristic=="2" ~ "No",
                         Characteristic=="1" ~ "Yes",
        TRUE ~ as.character(Characteristic)))

quali_prog <- DS_descStat_quali(
  df = "DESC111", 
  vars = "prog", 
  conns = connections,
  label_vars="Has there been any progression of the disease since the beginning of adjuvant therapy, n/N (%)")%>%
  mutate(Characteristic=case_when(Characteristic=="2" ~ "No",
                         Characteristic=="1" ~ "Yes",
        TRUE ~ as.character(Characteristic)))

FUPDUR<-DS_descStat_quanti(
  df = "DESC111", 
  vars = c("FUPDUR"), 
  label_vars=c("Follow-up duration (years)"),
  conns = connections,
  digits=2)

timtosurg<-DS_descStat_quanti(
  df = "DESC111", 
  vars = c("timtosurg"), 
  label_vars=c("Time from diagnostic to surgery (months)"),
  conns = connections,
  digits=2)

table_to_report<-FUPDUR%>%
  bind_rows(quali_follow)%>%
  bind_rows(timtosurg)%>%
  bind_rows(quali_prog)

saveRDS(table_to_report,"Save_Results_DataShield/tab111.rds")
```

```{r 111}
# Set Table header
header <- str_squish(str_remove("", "\n"))
# Set Table footer
footer <- str_squish(str_remove(paste0("Follow-up duration (years) = (Last consultation date/Death date – initial diagnosis date of breast cancer + 1) / 365.25", "\n" , "Time from diagnostic to surgery (months) = (Surgery date – initial diagnosis date of breast cancer) / (365.25/12)"), "\n"))
# Set custom_tab() defaults
customtab_defaults()
# Create the flextable object
flextable_1 <- custom_tab(table_to_report, header, footer)
flextable_1%>%
  # padding( i=c(1,5), j=1, padding.left=-20)%>%
  bold( bold = TRUE, part = "header")%>%
  bold(i = c(1,6,10,15), j = NULL, bold = TRUE, part = "body")%>%
  autofit()%>%
  hline( i = c(5,9,14), 
         j = NULL,
         border = fp_border(color = "black", style = "dotted", width = 1),
         part = "body")%>%
flextable::width(j=1,width = 3) %>%
flextable::width(j=2,width = 1.5)
```


\newpage

### Table 1.1.2 Latest news - Among patients not being followed in the site - Full Analysis Set Population

```{r dispo2, results='hide',eval=TRUE}
 quali_lost<- DS_descStat_quali_disclosive(
  df_ToRepeat = "follow2",
  vars = "loststat",
  conns = connections,
  label_vars="Latest news**",
  n_repeat=4) %>%
  mutate(
    order=ifelse(is.na(`ALL`),1,
                 ifelse(Characteristic=="Missing",100,
                        ifelse(Characteristic=="3",4,
                               ifelse(Characteristic=="1",2,3)))),
    Characteristic = case_when(Characteristic == "1"  ~ "The patient is dead",
                      Characteristic == "2"  ~ "The patient is lost to follow-up", 
                      Characteristic == "3"  ~ "Other reason",
        TRUE ~ Characteristic )
  )%>%
  arrange(order)%>%select(-order)
 
 
names(quali_lost)[2]<-paste0("ALL (N = ",n_ALL,")")

table_to_report<-quali_lost

saveRDS(table_to_report,"Save_Results_DataShield/tab112.rds")
```

```{r 112 , eval = TRUE}
# Set Table header
header <- str_squish(str_remove("", "\n"))
# Set Table footer
footer <- str_squish(str_remove("**Warning: information could be too disclosive", "\n"))
# Set custom_tab() defaults
customtab_defaults()
# Create the flextable object
flextable_1 <- custom_tab(table_to_report, header, footer)
flextable_1%>%
  # padding( i=c(1,5), j=1, padding.left=-20)%>%
  bold( bold = TRUE, part = "header")%>%
  bold(i = c(1), j = NULL, bold = TRUE, part = "body")%>%
  autofit()%>%
flextable::width(j=1,width = 3) %>%
flextable::width(j=2,width = 1.5)
```


\newpage

### Table 1.1.3 Cause of death - Among dead patients - Full Analysis Set Population

```{r dispo3, results='hide',eval=TRUE}

ds.rbind(x = c("LOST","LOST","LOST","LOST","LOST"),
         DataSHIELD.checks = FALSE,
         force.colnames = NULL,
         newobj = "LOST_rbind4", 
         datasources = connections, 
         notify.of.progress = FALSE)

ds.dataFrame(x = c("LOST_rbind4"),
             row.names = NULL,
             stringsAsFactors = TRUE, #character variables are converted to a factor
             DataSHIELD.checks = FALSE,
             newobj = "LOST_rbind4",
             datasources = connections,
             notify.of.progress = FALSE)


ds.dataFrameSubset(df.name = "LOST_rbind4",
                   V1.name = "LOST_rbind4$loststat",
                   V2.name = "1",
                   Boolean.operator = "==",
                   keep.cols = NULL, #All columns are included in the new subset
                   rm.cols = NULL, #All columns are included in the new subset
                   keep.NAs = FALSE, #All rows with NAs are removed
                   newobj = "DEADS",
                   datasources = connections,
                   notify.of.progress = FALSE)


 quali_lost<- DS_descStat_quali_disclosive(
  df_ToRepeat = "DEADS",
  vars = "deathrsn",
  conns = connections,
  label_vars="Cause of death**",
  n_repeat=4) %>%
  mutate(
    order=ifelse(is.na(`ALL`),1,
                 ifelse(Characteristic=="Missing",100,
                        ifelse(Characteristic=="2",4,
                               ifelse(Characteristic=="1",2,3)))),
    Characteristic = case_when(Characteristic == "1"  ~ "Disease progression",
                      Characteristic == "2"  ~ "Other reason", 
        TRUE ~ Characteristic )
  )%>%
  arrange(order)%>%select(-order)
 
 quali_lost<-quali_lost%>%
   mutate(res=sub("\\(.*","",`ALL`))%>%
   separate(res,c("n","denom"),"/")%>%
   mutate(n=as.numeric(n)/5,
          denom=as.numeric(denom)/5,
          ALL=paste0(n,"/",denom,"(",round(n/denom*100,1),"%)"),
          ALL=ifelse(is.na(n),NA,ALL),
          ALL=ifelse(!is.na(n) & is.na(denom),n,ALL),
          )%>%
   select(-c(n,denom))

 
names(quali_lost)[2]<-paste0("ALL (N = ",n_ALL/5,")")

table_to_report<-quali_lost

saveRDS(table_to_report,"Save_Results_DataShield/tab113.rds")
```

```{r 113 , eval = TRUE}
# Set Table header
header <- str_squish(str_remove("", "\n"))
# Set Table footer
footer <- str_squish(str_remove("**Warning: information could be too disclosive", "\n"))# Set custom_tab() defaults
customtab_defaults()
# Create the flextable object
flextable_1 <- custom_tab(table_to_report, header, footer)
flextable_1%>%
  # padding( i=c(1,5), j=1, padding.left=-20)%>%
  bold( bold = TRUE, part = "header")%>%
  bold(i = c(1), j = NULL, bold = TRUE, part = "body")%>%
  autofit()%>%
flextable::width(j=1,width = 3) %>%
flextable::width(j=2,width = 1.5)
```


\newpage

### Table 1.1.4 Time from diagnostic to progression - Among patients having experienced progression of the disease since the beginning of adjuvant therapy - Full Analysis Set Population

```{r dispo4, results='hide',eval=T}

ds.dataFrameSubset(df.name = "FOLLOW_DIAG",
                   V1.name = "FOLLOW_DIAG$prog",
                   V2.name = "1",
                   Boolean.operator = "==",
                   keep.cols = NULL, #All columns are included in the new subset
                   rm.cols = NULL, #All columns are included in the new subset
                   keep.NAs = FALSE, #All rows with NAs are removed
                   newobj = "PROG",
                   datasources = connections,
                   notify.of.progress = FALSE)

ds.asNumeric("PROG$timtoprog",
  newobj  = 'timtoprog_num',
  datasources = connections
)

ds.dataFrame(x = c("timtoprog_num"),
             row.names = NULL,
             stringsAsFactors = TRUE, #character variables are converted to a factor 
             DataSHIELD.checks = FALSE,
             newobj = "DESC114",
             datasources = connections,
             notify.of.progress = FALSE)

timtoprog<-DS_descStat_quanti(
  df = "DESC114", 
  vars = c("timtoprog_num"), 
  label_vars=c("Time from diagnostic to progression (years)"),
  conns = connections,
  digits=2)


table_to_report<-timtoprog

saveRDS(table_to_report,"Save_Results_DataShield/tab114.rds")
```

```{r 114 , eval = T}
# Set Table header
header <- str_squish(str_remove("", "\n"))
# Set Table footer
footer <- str_squish(str_remove("Time from diagnostic to progression (years) = (Date of the first progression of the disease – initial diagnosis date of breast cancer) / 365.25", "\n"))
# Set custom_tab() defaults
customtab_defaults()
# Create the flextable object
flextable_1 <- custom_tab(table_to_report, header, footer)
flextable_1%>%
  # padding( i=c(1,5), j=1, padding.left=-20)%>%
  bold( bold = TRUE, part = "header")%>%
  bold(i = c(1), j = NULL, bold = TRUE, part = "body")%>%
  autofit()%>%
flextable::width(j=1,width = 3) %>%
flextable::width(j=2,width = 1.5)
```


\newpage

### Table 1.1.5 Dates available - Full Analysis Set Population

```{r dispo5 , eval=TRUE ,results='hide'}

ds.asFactor(
  input.var.name = 'brthdtc_missing',
  newobj.name = 'brthdtc_missing_f',
  datasources = connections
)

ds.asFactor(
  input.var.name = 'surgdtc_d_missing',
  newobj.name = 'surgdtc_d_missing_f',
  datasources = connections
)

ds.asFactor(
  input.var.name = 'diagdtc_d_missing',
  newobj.name = 'diagdtc_d_missing_f',
  datasources = connections
)

ds.asFactor(
  input.var.name = 'foldtc_miss',
  newobj.name = 'foldtc_miss_f',
  datasources = connections
)

ds.asFactor(
  input.var.name = 'progdtc_miss',
  newobj.name = 'progdtc_miss_f',
  datasources = connections
)

ds.dataFrame(x = c("brthdtc_missing_f","surgdtc_d_missing_f","diagdtc_d_missing_f"),
             row.names = NULL,
             stringsAsFactors = TRUE, #character variables are converted to a factor
             DataSHIELD.checks = FALSE,
             newobj = "miss_check",
             datasources = connections,
             notify.of.progress = FALSE)

############################################################################################


quali_miss_brth <- DS_descStat_quali(
  df = "miss_check",
  vars = "brthdtc_missing_f",
  conns = connections,
  label_vars="Birth date available")%>% 
  mutate(
    rownumber=row_number(),
    order=ifelse(rownumber==1,1,
                 ifelse(Characteristic=="Missing",100,2)),
    Characteristic = case_when(Characteristic == "FALSE"  ~ "Yes",
        TRUE ~ Characteristic )
  )%>%
  arrange(order)%>%select(-order)


############################################################################################


 quali_miss_surg<- DS_descStat_quali_disclosive(
  df_ToRepeat = "miss_check",
  vars = "surgdtc_d_missing_f",
  conns = connections,
  label_vars="Surgery date available**",
  n_repeat=4) %>%
  mutate(
    order=ifelse(is.na(`ALL`),1,
                 ifelse(Characteristic=="Missing",100,
                        ifelse(Characteristic=="2",4,
                               ifelse(Characteristic=="1",2,3)))),
    Characteristic = case_when(Characteristic == "FALSE"  ~ "Yes",
                      Characteristic == "TRUE"  ~ "No", 
        TRUE ~ Characteristic )
  )%>%
  arrange(order)%>%select(-order)
 
names(quali_miss_surg)[2]<-paste0("ALL (N = 315)")


############################################################################################


quali_miss_diag<- DS_descStat_quali(
  df = "miss_check",
  vars = "diagdtc_d_missing_f",
  conns = connections,
  label_vars="Initial diagnosis date of breast cancer available")%>%
  mutate(
    rownumber=row_number(),
    order=ifelse(rownumber==1,1,
                 ifelse(Characteristic=="Missing",100,2)),
    Characteristic = case_when(Characteristic == "FALSE"  ~ "Yes",
                               Characteristic == "TRUE"  ~ "No",
        TRUE ~ Characteristic )
  )%>%
  arrange(order)%>%select(-order,-rownumber)


############################################################################################

ds.dataFrame(x = c("foldtc_miss_f"),
             row.names = NULL,
             stringsAsFactors = TRUE, #character variables are converted to a factor
             DataSHIELD.checks = FALSE,
             newobj = "miss_check_fol",
             datasources = connections,
             notify.of.progress = FALSE)

quali_miss_fol<- DS_descStat_quali(
  df = "miss_check_fol",
  vars = "foldtc_miss_f",
  conns = connections,
  label_vars="Date of last consultation available among patients still being followed in the site (as of December 31, 2018)")%>%
  mutate(
    Characteristic = case_when(Characteristic == "FALSE"  ~ "Yes",
                               Characteristic == "TRUE"  ~ "No",
        TRUE ~ Characteristic )
  )%>%
  rename("ALL (N = 315)"=2)


############################################################################################


ds.dataFrame(x = c("progdtc_miss_f"),
             row.names = NULL,
             stringsAsFactors = TRUE, #character variables are converted to a factor
             DataSHIELD.checks = FALSE,
             newobj = "temp_prog",
             datasources = connections,
             notify.of.progress = FALSE)

 quali_miss_prog<- DS_descStat_quali_disclosive(
  df_ToRepeat = "temp_prog",
  vars = "progdtc_miss_f",
  conns = connections,
  label_vars="Date of the first progression of the disease available among patients having experienced progression of the disease since the beginning of adjuvant therapy**",
  n_repeat=4) %>%
  mutate(
    order=ifelse(is.na(`ALL`),1,
                 ifelse(Characteristic=="Missing",100,
                        ifelse(Characteristic=="2",4,
                               ifelse(Characteristic=="1",2,3)))),
    Characteristic = case_when(Characteristic == "FALSE"  ~ "Yes",
                               Characteristic == "TRUE"  ~ "No",
        TRUE ~ Characteristic )
  )%>%
  arrange(order)%>%select(-order)

names(quali_miss_prog)[2]<-paste0("ALL (N = 315)")


############################################################################################


ds.assign(toAssign = "is.na(DEADS$lostdtc)", newobj = 'lostdtca', datasources = connections)

ds.asFactor(
  input.var.name = "lostdtca",
  newobj.name = "factor_temp",
  datasources = connections
)

ds.dataFrame(x = c("factor_temp"),
             row.names = NULL,
             stringsAsFactors = TRUE, #character variables are converted to a factor
             DataSHIELD.checks = FALSE,
             newobj = "MISSDEATHDATE",
             datasources = connections,
             notify.of.progress = FALSE)

 quali_miss_deathdate<- DS_descStat_quali_disclosive(
  df_ToRepeat = "MISSDEATHDATE",
  vars = "factor_temp",
  conns = connections,
  label_vars="Death date available among dead patients**",
  n_repeat=20) %>%
  mutate(
    order=ifelse(is.na(`ALL`),1,
                 ifelse(Characteristic=="Missing",100,
                        ifelse(Characteristic=="2",4,
                               ifelse(Characteristic=="1",2,3)))),
    Characteristic = case_when(Characteristic == "FALSE"  ~ "Yes",
                               Characteristic == "TRUE"  ~ "No",
        TRUE ~ Characteristic )
  )%>%
  arrange(order)%>%select(-order)

  quali_miss_deathdate<-quali_miss_deathdate%>%
   mutate(res=sub("\\(.*","",`ALL`))%>%
   separate(res,c("n","denom"),"/")%>%
   mutate(n=as.numeric(n)/5,
          denom=as.numeric(denom)/5,
          ALL=paste0(n,"/",denom,"(",round(n/denom*100,1),"%)"),
          ALL=ifelse(is.na(n),NA,ALL),
          ALL=ifelse(!is.na(n) & is.na(denom),n,ALL),
          )%>%
   select(-c(n,denom))


names(quali_miss_deathdate)[2]<-paste0("ALL (N = 315)")

############################################################################################

table_to_report<-quali_miss_brth%>%
  bind_rows(quali_miss_diag)%>%
  bind_rows(quali_miss_surg)%>%
  bind_rows(quali_miss_fol)%>%
  bind_rows(quali_miss_prog)%>%
  bind_rows(quali_miss_deathdate)


saveRDS(table_to_report,"Save_Results_DataShield/tab115.rds")
```

```{r }
# Set Table header
header <- str_squish(str_remove("", "\n"))
# Set Table footer
footer <- str_squish(str_remove("**Warning: information could be too disclosive", "\n"))# Set custom_tab() defaults
customtab_defaults()
# Create the flextable object
flextable_1 <- custom_tab(table_to_report, header, footer)%>%
autofit()

flextable_1%>%
  # padding( i=c(1,6,11,16,21,26,30), j=1, padding.left=-20)%>%
  bold( bold = TRUE, part = "header")%>%
  bold(i = c(1,4,8,12,15,19), j = NULL, bold = TRUE, part = "body")%>%
  hline( i = c(3,7,11,14,18),
         j = NULL,
         border = fp_border(color = "black", style = "dotted", width = 1),
         part = "body")%>%
flextable::width(j=1,width = 3) %>%
flextable::width(j=2,width = 1.5)


```

\newpage

# 2 Baseline characteristics

## 2.1 Demographics and baseline disease characteristics

### Table 2.1.1 Summary of demographics and baseline disease characteristics - Full Analysis Set Population


```{r 211, results='hide'}

ds.merge(x.name = "DM_AGE",
         y.name = "DIAG",
         by.x.names = c("subjid"),
         by.y.names = c("subjid"),
         suffixes = c(".x", ".y"),
         newobj = "DM_AGE_DIAG",
         datasources = connections)


ds.dataFrame(x = c("DM_AGE_DIAG"),
             row.names = NULL,
             stringsAsFactors = TRUE, #character variables are converted to a factor 
             DataSHIELD.checks = FALSE,
             newobj = "DESC211",
             datasources = connections,
             notify.of.progress = FALSE)

############################################################################################

quali_AGE <- DS_descStat_quali(
  df = "DESC211",
  vars = "AGECLASS",
  conns = connections,
  label_vars="Age group (years), n/N (%)")%>%
  mutate(
    order=ifelse(is.na(`ALL (N = 315)`),1,
                 ifelse(Characteristic=="Missing",100,
                        ifelse(Characteristic=="4",4,
                               ifelse(Characteristic=="0",2,3)))),
    Characteristic=case_when(
      Characteristic=="0" ~ "<40",
      Characteristic=="1" ~ "[40 - 49]",
      Characteristic=="2" ~ "[50 - 59]",
      Characteristic=="3" ~ "[60 - 69]",
      Characteristic=="4" ~ ">=70",
      TRUE ~ Characteristic))%>%
  arrange(order)%>%select(-order)

############################################################################################

quali_BMI <- DS_descStat_quali(
  df = "DESC211",
  vars = "BMICLASS",
  conns = connections,
  label_vars="BMI (kg/m2), n/N (%)")%>%
  mutate(
    order=ifelse(is.na(`ALL (N = 315)`),1,
                 ifelse(Characteristic=="Missing",100,
                        ifelse(Characteristic=="2",4,
                               ifelse(Characteristic=="1",2,3)))),
    Characteristic=case_when(
      Characteristic=="2" ~ ">=30",
      Characteristic=="0" ~ "[25 - 30[",
      Characteristic=="1" ~ "<25",
      TRUE ~ Characteristic))%>%
  arrange(order)%>%select(-order)

############################################################################################

quali_WORK <- DS_descStat_quali(
  df = "DESC211", 
  vars = "work", 
  conns = connections,
  label_vars="Professional situation, n/N (%)")%>% 
  mutate(rownumber=row_number(),
    order=ifelse(rownumber==1,1,
                 ifelse(Characteristic=="Missing",100,
                        ifelse(Characteristic=="-1",4,
                               ifelse(Characteristic=="1",2,3)))),
    Characteristic = case_when(Characteristic == "-1"  ~ "Data not found",
                      Characteristic == "1"  ~ "Worker", 
                      Characteristic == "2"  ~ "Jobless person",
        TRUE ~ Characteristic )
  )%>%
  arrange(order)%>%select(-order)


############################################################################################

 quali_tclas_factor<- DS_descStat_quali_disclosive(
  df_ToRepeat = "DESC211",
  vars = "tclas",
  conns = connections,
  label_vars="Classification T, n/N (%)**",
  n_repeat=4)
 
 quali_tclas_factor<-quali_tclas_factor%>%
  mutate(
    order = case_when(
      Characteristic=="T1c" ~1,
      Characteristic=="T2" ~2,
      Characteristic=="T3" ~3,
      Characteristic=="T4a" ~4,
      Characteristic=="T4b" ~5,
      Characteristic=="T4c" ~6,
      Characteristic=="T4d" ~7,
      Characteristic=="TX" ~8,
      is.na(ALL) ~ 0,
      Characteristic=="Missing" ~100
    )
  )%>%
   arrange(order)%>%select(-order)
 
names(quali_tclas_factor)[2]<-paste0("ALL (N = 315)")

############################################################################################


 quali_sbr_factor<- DS_descStat_quali_disclosive(
  df_ToRepeat = "DESC211",
  vars = "sbr",
  conns = connections,
  label_vars="SBR grade, n/N (%)**",
  n_repeat=4)
 
 quali_sbr_factor<-quali_sbr_factor%>%
   mutate(
    Characteristic = case_when(
      Characteristic == "1"  ~ "SBR I",
      Characteristic == "2"  ~ "SBR II", 
      Characteristic == "3"  ~ "SBR III",
      Characteristic == "4"  ~ "Ungradable",
      TRUE ~ Characteristic )
  )
 
names(quali_sbr_factor)[2]<-paste0("ALL (N = 315)")

############################################################################################

 quali_nclass_factor<- DS_descStat_quali_disclosive(
  df_ToRepeat = "DESC211",
  vars = "nclas",
  conns = connections,
  label_vars="Classification N, n/N (%)**",
  n_repeat=4)
 
names(quali_nclass_factor)[2]<-paste0("ALL (N = 315)")

############################################################################################

 quali_histo_factor<- DS_descStat_quali_disclosive(
  df_ToRepeat = "DESC211",
  vars = "histo",
  conns = connections,
  label_vars="Histology at the initial diagnosis, n/N (%)**",
  n_repeat=4)
 
 quali_histo_factor<-quali_histo_factor%>%
   mutate(
    Characteristic = case_when(
      Characteristic == "1"  ~ "Invasive ductual carcinoma",
      Characteristic == "2"  ~ "Invasive lobular carcinoma", 
      Characteristic == "5"  ~ "Other",
      TRUE ~ Characteristic )
  )
 
names(quali_histo_factor)[2]<-paste0("ALL (N = 315)")

############################################################################################

quali_embol_factor <- DS_descStat_quali(
  df = "DESC211",
  vars = "embol",
  conns = connections,
  label_vars="Presence of vascular emboli, n/N (%)")%>% 
  mutate(
    order=ifelse(is.na(`ALL (N = 315)`),1,
                 ifelse(Characteristic=="Missing",100,
                        ifelse(Characteristic=="2",3,2))),
    Characteristic = case_when(
                      Characteristic == "1"  ~ "Yes", 
                      Characteristic == "2"  ~ "No",
        TRUE ~ Characteristic )
  )%>%
  arrange(order)%>%select(-order)

############################################################################################

quali_oestro_factor <- DS_descStat_quali(
  df = "DESC211",
  vars = "oestro",
  conns = connections,
  label_vars="Estrogen receptors, n/N (%)")%>% 
  mutate(
    order=ifelse(is.na(`ALL (N = 315)`),1,
                 ifelse(Characteristic=="Missing",100,
                        ifelse(Characteristic=="2",3,2))),
    Characteristic = case_when(
                      Characteristic == "1"  ~ "Positive", 
                      Characteristic == "2"  ~ "Negative",
        TRUE ~ Characteristic )
  )%>%
  arrange(order)%>%select(-order)

############################################################################################


quali_proges_factor <- DS_descStat_quali(
  df = "DESC211",
  vars = "proges",
  conns = connections,
  label_vars="Progesterone receptors, n/N (%)")%>% 
  mutate(
    order=ifelse(is.na(`ALL (N = 315)`),1,
                 ifelse(Characteristic=="Missing",100,
                        ifelse(Characteristic=="2",3,2))),
    Characteristic = case_when(
                      Characteristic == "1"  ~ "Positive", 
                      Characteristic == "2"  ~ "Negative",
        TRUE ~ Characteristic )
  )%>%
  arrange(order)%>%select(-order)

############################################################################################

desc_AGE<-DS_descStat_quanti(
  df = "DESC211",
  vars = c("AGE"),
  label_vars=c("Age at adjuvant treatment initiation of Herceptin (years)"),
  conns = connections,
  digits=2)


dssDeriveColumn("DESC211",
                'age_num',
                paste0("as.numeric(","AGE",")"), datasources = connections)
  
stats_all <- dh.getStats(
    df = "DESC211", 
    vars = "age_num", 
    conns = connections,
    digits=2)$continuous
############################################################################################

desc_weight<-DS_descStat_quanti(
  df = "DESC211", 
  vars = c("weight"), 
  label_vars=c("Weight (kg)"),
  conns = connections,
  digits=2)

############################################################################################

desc_height<-DS_descStat_quanti(
  df = "DESC211", 
  vars = c("height"), 
  label_vars=c("Height (cm)"),
  conns = connections,
  digits=2)

############################################################################################

adj_weight<-DS_descStat_quanti(
  df = "DESC211", 
  vars = c("adjweight"), 
  label_vars=c("Weight at initiation of adjuvant therapy (kg)"),
  conns = connections,
  digits=2)

############################################################################################

numgang_weight<-DS_descStat_quanti(
  df = "DESC211", 
  vars = c("numgang_d"), 
  label_vars=c("Number of lymph nodes invaded"),
  conns = connections,
  digits=2)

############################################################################################


table_to_report<-desc_AGE%>%
  bind_rows(quali_AGE)%>%
  bind_rows(quali_BMI)%>%
  bind_rows(quali_WORK)%>%
  bind_rows(desc_weight)%>%
  bind_rows(desc_height)%>%
  bind_rows(adj_weight)%>%
  bind_rows(quali_tclas_factor)%>%
  bind_rows(quali_nclass_factor)%>%
  bind_rows(quali_histo_factor)%>%
  bind_rows(quali_embol_factor)%>%
  bind_rows(quali_sbr_factor)%>%
  bind_rows(numgang_weight)%>%
  bind_rows(quali_oestro_factor)%>%
  bind_rows(quali_proges_factor)


saveRDS(table_to_report,"Save_Results_DataShield/tab211.rds")
```


```{r }
# Set Table header
header <- str_squish(str_remove("", "\n"))
# Set Table footer
footer <- str_squish("**Warning: information could be too disclosive")
# Set custom_tab() defaults
customtab_defaults()
# Create the flextable object
flextable_1 <- custom_tab(table_to_report, header, footer)%>%
autofit()

flextable_1%>%
  # padding( i=c(1,6,11,16,21,26,30), j=1, padding.left=-20)%>%
  bold( bold = TRUE, part = "header")%>%
  bold(i = c(1,6,13,18,23,28,33,38,48,55,60,64,70,75,79), j = NULL, bold = TRUE, part = "body")%>%
  hline( i = c(5,12,17,22,27,32,37,47,54,59,63,69,74,78),
         j = NULL,
         border = fp_border(color = "black", style = "dotted", width = 1),
         part = "body")%>%
flextable::width(j=1,width = 3) %>%
flextable::width(j=2,width = 1.5)


```


\newpage

### Table 2.1.2 Summary of demographics and baseline disease characteristics by pCR result - Full Analysis Set Population

```{r 212,results='hide'}

ds.merge(x.name = "DM_AGE_DIAG",
         y.name = "PCR_cbind",
         by.x.names = c("subjid"),
         by.y.names = c("subjid"),
         suffixes = c(".x", ".y"),
         newobj = "DM_AGE_DIAG_PCR",
         datasources = connections)


ds.dataFrame(x = c("DM_AGE_DIAG_PCR"),
             row.names = NULL,
             stringsAsFactors = TRUE, #character variables are converted to a factor 
             DataSHIELD.checks = FALSE,
             newobj = "DESC212",
             datasources = connections,
             notify.of.progress = FALSE)


quant_age_pcr<-DS_descStat_quanti_group(df="DESC212",
                               var_num="AGE",
                               var_fact="pcrstatus",
                               conns=connections,
                               digits=2,
                               label_vars="Age at adjuvant treatment initiation of Herceptin (years)")


  dssDeriveColumn("DESC212",
                  'age_num',
                  paste0("as.numeric(","AGE",")"), datasources = connections)
  
  # Mean and SD calculation
  res_mean_group<-ds.meanSdGp(x = paste0("DESC212","$","age_num"),
                              y = paste0("DESC212","$","pcrstatus"),
                              datasources = connections)
  
    temp_mean<-res_mean_group$Mean_gp_study%>%
    t()%>%
    as.data.frame()%>%
    rename_with(~str_c("Mean_", .), everything())%>%
    rownames_to_column()
  
  temp_sd<-res_mean_group$StDev_gp_study%>%
    t()%>%
    as.data.frame()%>%
    rename_with(~str_c("SD_", .), everything())%>%
    rownames_to_column()
  
  temp_N<-res_mean_group$Nvalid_gp_study%>%
    t()%>%
    as.data.frame()%>%
    rename_with(~str_c("N_", .), everything())%>%
    rownames_to_column()
  
  recalcul<-temp_mean%>%
    left_join(temp_sd)%>%
    left_join(temp_N)%>%
    mutate(weighted_Mean_pcrstatus_1=Mean_pcrstatus_1*N_pcrstatus_1/180,
           weighted_Mean_pcrstatus_2=Mean_pcrstatus_2*N_pcrstatus_2/123,
           weighted_SD_pcrstatus_1=SD_pcrstatus_1 *N_pcrstatus_1/180,
           weighted_SD_pcrstatus_2=SD_pcrstatus_2 *N_pcrstatus_2/123)%>%
    filter(rowname!="COMBINE")%>%
    summarise(across(starts_with("weighted"), ~ sum(., is.na(.), 0)))%>%
    mutate(rowname="RECALCUL")%>%
    rename_with(~gsub("weighted_","", .), everything())

    stats_per_group<-temp_mean%>%
    left_join(temp_sd)%>%
    left_join(temp_N)%>%
    bind_rows(recalcul)

qual_age_pcr<-DS_descStat_quali_group(df="DESC212",
                               var_row="AGECLASS",
                               var_col ="pcrstatus",
                               conns=connections,
                               label_vars="Age group (years), n/N (%)**",
                               n_repeat=3)%>%
  mutate(
    Characteristic=case_when(
      Characteristic=="1" ~ "<40",
      Characteristic=="2" ~ "[40 - 49[",
      Characteristic=="3" ~ "[50 - 59[",
      Characteristic=="4" ~ "[60 - 69[",
      Characteristic=="5" ~ ">=70",
      TRUE ~ Characteristic))

qual_BMI_pcr<-DS_descStat_quali_group(df="DESC212",
                               var_row="BMICLASS",
                               var_col ="pcrstatus",
                               conns=connections,
                               label_vars="BMI (kg/m2), n/N (%)")%>%
  mutate(
    nrow=row_number(),
    order=case_when(
      Characteristic=="3" ~ 3,
      Characteristic=="1" ~ 2,
      Characteristic=="2" ~ 1,
      nrow==1 ~0,
      TRUE ~ 100),
        Characteristic=case_when(
      Characteristic=="3" ~ ">=30",
      Characteristic=="1" ~ "[25 - 30[",
      Characteristic=="2" ~ "<25",
      TRUE ~ Characteristic)
    )%>%arrange(order)%>%select(-nrow,-order)

qual_work_pcr<-DS_descStat_quali_group(df="DESC212",
                               var_row="work",
                               var_col ="pcrstatus",
                               conns=connections,
                               label_vars="Professional situation, n/N (%)",
                               n_repeat=3)%>% 
  mutate(
    Characteristic = case_when(Characteristic == "1"  ~ "Data not found",
                      Characteristic == "2"  ~ "Worker", 
                      Characteristic == "3"  ~ "Jobless person",
        TRUE ~ Characteristic )
  )

quant_Weight_pcr<-DS_descStat_quanti_group(df="DESC212",
                               var_num="weight",
                               var_fact="pcrstatus",
                               conns=connections,
                               digits=2,
                               label_vars="Weight (kg)")

quant_height_pcr<-DS_descStat_quanti_group(df="DESC212",
                               var_num="height",
                               var_fact="pcrstatus",
                               conns=connections,
                               digits=2,
                               label_vars="Height (cm)")

quant_adj_weight_pcr<-DS_descStat_quanti_group(df="DESC212",
                               var_num="adjweight",
                               var_fact="pcrstatus",
                               conns=connections,
                               digits=2,
                               label_vars="Weight at initiation of adjuvant therapy (kg)")

qual_tclas_pcr<-DS_descStat_quali_group(df="DESC212",
                               var_row="tclas",
                               var_col ="pcrstatus",
                               conns=connections,
                               label_vars="Classification T, n/N (%)**",
                               n_repeat=3)%>%
  mutate(
    Characteristic = case_when(
      Characteristic == "1"  ~ "T1c",
      Characteristic == "2"  ~ "T2", 
      Characteristic == "3"  ~ "T3",
      Characteristic == "4"  ~ "T4a",
      Characteristic == "5"  ~ "T4b",
      Characteristic == "6"  ~ "T4d",
      Characteristic == "7"  ~ "TX",
      Characteristic == "8"  ~ "T4c",
      TRUE ~ Characteristic )
  )


 qual_tclas_pcr<-qual_tclas_pcr%>%
  mutate(
    nrow=row_number(),
    order = case_when(
      Characteristic=="T1c" ~1,
      Characteristic=="T2" ~2,
      Characteristic=="T3" ~3,
      Characteristic=="T4a" ~4,
      Characteristic=="T4b" ~5,
      Characteristic=="T4c" ~6,
      Characteristic=="T4d" ~7,
      Characteristic=="TX" ~8,
      nrow==1 ~ 0,
      Characteristic=="Missing" ~100
    )
  )%>%
   arrange(order)%>%select(-order,-nrow)

qual_nclas_pcr<-DS_descStat_quali_group(df="DESC212",
                               var_row="nclas",
                               var_col ="pcrstatus",
                               conns=connections,
                               label_vars="Classification N, n/N (%)**",
                               n_repeat=3)%>%
   mutate(
    Characteristic = case_when(
      Characteristic == "1"  ~ "N0",
      Characteristic == "2"  ~ "N1", 
      Characteristic == "3"  ~ "N2",
      Characteristic == "4"  ~ "N3",
      Characteristic == "5"  ~ "NX",
      TRUE ~ Characteristic )
  )

qual_histo_pcr<-DS_descStat_quali_group(df="DESC212",
                               var_row="histo",
                               var_col ="pcrstatus",
                               conns=connections,
                               label_vars="Histology at the initial diagnosis, n/N (%)**",
                               n_repeat=3)%>%
   mutate(
    Characteristic = case_when(
      Characteristic == "1"  ~ "Invasive ductual carcinoma",
      Characteristic == "2"  ~ "Invasive lobular carcinoma", 
      Characteristic == "3"  ~ "Other",
      TRUE ~ Characteristic )
  )

qual_embol_pcr<-DS_descStat_quali_group(df="DESC212",
                               var_row="embol",
                               var_col ="pcrstatus",
                               conns=connections,
                               label_vars="Presence of vascular emboli, n/N (%)**",
                               n_repeat=3)%>% 
  mutate(
    Characteristic = case_when(
                      Characteristic == "1"  ~ "Yes", 
                      Characteristic == "2"  ~ "No",
        TRUE ~ Characteristic )
  )

qual_sbr_pcr<-DS_descStat_quali_group(df="DESC212",
                               var_row="sbr",
                               var_col ="pcrstatus",
                               conns=connections,
                               label_vars="SBR grade, n/N (%)**",
                               n_repeat=3)%>%
   mutate(
    Characteristic = case_when(
      Characteristic == "1"  ~ "SBR I",
      Characteristic == "2"  ~ "SBR II", 
      Characteristic == "3"  ~ "SBR III",
      Characteristic == "4"  ~ "Ungradable",
      TRUE ~ Characteristic )
  )


quant_numgang_pcr<-DS_descStat_quanti_group(df="DESC212",
                               var_num="numgang_d",
                               var_fact="pcrstatus",
                               conns=connections,
                               digits=2,
                               label_vars="Number of lymph nodes invaded")

qual_oestro_pcr<-DS_descStat_quali_group(df="DESC212",
                               var_row="oestro",
                               var_col ="pcrstatus",
                               conns=connections,
                               label_vars="Estrogen receptors, n/N (%)",
                               n_repeat=1)%>% 
  mutate(
    Characteristic = case_when(
                      Characteristic == "1"  ~ "Positive", 
                      Characteristic == "2"  ~ "Negative",
        TRUE ~ Characteristic )
  )

qual_proges_pcr<-DS_descStat_quali_group(df="DESC212",
                               var_row="proges",
                               var_col ="pcrstatus",
                               conns=connections,
                               label_vars="Progesterone receptors, n/N (%)",
                               n_repeat=1)%>% 
  mutate(
    Characteristic = case_when(
                      Characteristic == "1"  ~ "Positive", 
                      Characteristic == "2"  ~ "Negative",
        TRUE ~ Characteristic )
  )


table_to_report<-quant_age_pcr%>%
  bind_rows(qual_age_pcr)%>%
  bind_rows(qual_BMI_pcr)%>%
  bind_rows(qual_work_pcr)%>%
  bind_rows(quant_Weight_pcr)%>%
  bind_rows(quant_height_pcr)%>%
  bind_rows(quant_adj_weight_pcr)%>%
  bind_rows(qual_tclas_pcr)%>%
  bind_rows(qual_nclas_pcr)%>%
  bind_rows(qual_histo_pcr)%>%
  bind_rows(qual_embol_pcr)%>%
  bind_rows(qual_sbr_pcr)%>%
  bind_rows(quant_numgang_pcr)%>%
  bind_rows(qual_oestro_pcr)%>%
  bind_rows(qual_proges_pcr)


table_to_report<-table_to_report%>%relocate(`pcrstatus_FALSE (N=188)`,.after=`pcrstatus_TRUE (N=127)`)

names(table_to_report)<-names(table_to_report)%>%
  gsub("pcrstatus_FALSE",x=.,replacement = "No pCR")%>%
  gsub("pcrstatus_TRUE",x=.,replacement = "pCR")

saveRDS(table_to_report,"Save_Results_DataShield/tab212.rds")

```

```{r }
# Set Table header
header <- str_squish(str_remove("", "\n"))
# Set Table footer
footer <- str_squish(str_remove("**Warning: information could be too disclosive", "\n"))
# Set custom_tab() defaults
customtab_defaults()
# Create the flextable object
flextable_1 <- custom_tab(table_to_report, header, footer)%>%
autofit()

flextable_1%>%
  # padding( i=c(1,6,11,16,21,26,30), j=1, padding.left=-20)%>%
  bold( bold = TRUE, part = "header")%>%
  bold(i = c(1,6,13,18,23,28,33,38,48,55,60,64,70,75,79), j = NULL, bold = TRUE, part = "body")%>%
  hline( i = c(5,12,17,22,27,32,37,47,54,59,63,69,74,78),
         j = NULL,
         border = fp_border(color = "black", style = "dotted", width = 1),
         part = "body")%>%
  set_table_properties(., layout = "fixed", width = 0)%>%
flextable::width(j=1,width = 3) %>%
flextable::width(j=2,width = 1.5) %>%
flextable::width(j=3,width = 1.5) 
```

\newpage

# 3 Surgery and pCR

## 3.1 Surgery

### 3.1.1 Summary of surgery - Among patients with at least one surgery - Full Analysis Set Population

```{r 311, results='hide',echo=FALSE}


ds.dataFrameSubset(df.name = "SURG",
                   V1.name = "SURG$resurg",
                   V2.name = "1",
                   Boolean.operator = "==",
                   keep.cols = NULL, #All columns are included in the new subset
                   rm.cols = NULL, #All columns are included in the new subset
                   keep.NAs = FALSE, #All rows with NAs are removed
                   newobj = "Ticked",
                   datasources = connections,
                   notify.of.progress = FALSE)


ds.dataFrameSubset(df.name = "Ticked",
                   V1.name = "Ticked$namesurg",
                   V2.name = "1",
                   Boolean.operator = "==",
                   keep.cols = NULL, #All columns are included in the new subset
                   rm.cols = NULL, #All columns are included in the new subset
                   keep.NAs = FALSE, #All rows with NAs are removed
                   newobj = "Conservative",
                   datasources = connections,
                   notify.of.progress = FALSE)

ds.asFactor(
  input.var.name = 'Conservative$namesurg',
  newobj.name = 'Conservative_factor',
  datasources = connections
)

ds.dataFrame(x = c("Conservative_factor"),
             row.names = NULL,
             stringsAsFactors = TRUE, #character variables are converted to a factor 
             DataSHIELD.checks = FALSE,
             newobj = "DESC311",
             datasources = connections,
             notify.of.progress = FALSE)
  
 
quali_Conservative <- DS_descStat_quali(
  df = "DESC311", 
  vars = "Conservative_factor", 
  conns = connections,
  label_vars="At least one Surgery*")%>%
  mutate(Characteristic=case_when(Characteristic=="1" ~ "Conservative surgery",
                         Characteristic=="2" ~ "Mastectomy",
                         Characteristic=="3" ~ "Axillary curage",
                         Characteristic=="4" ~ "Sentinel Ganglion",
        TRUE ~ as.character(Characteristic)))%>%
  rename("ALL (N = 315)"=2)


ds.dataFrameSubset(df.name = "Ticked",
                   V1.name = "Ticked$namesurg",
                   V2.name = "2",
                   Boolean.operator = "==",
                   keep.cols = NULL, #All columns are included in the new subset
                   rm.cols = NULL, #All columns are included in the new subset
                   keep.NAs = FALSE, #All rows with NAs are removed
                   newobj = "Mastectomy",
                   datasources = connections,
                   notify.of.progress = FALSE)

ds.asFactor(
  input.var.name = 'Mastectomy$namesurg',
  newobj.name = 'Mastectomy_factor',
  datasources = connections
)

ds.dataFrame(x = c("Mastectomy_factor"),
             row.names = NULL,
             stringsAsFactors = TRUE, #character variables are converted to a factor 
             DataSHIELD.checks = FALSE,
             newobj = "DESC311",
             datasources = connections,
             notify.of.progress = FALSE)
  
 
quali_Mastectomy <- DS_descStat_quali(
  df = "DESC311", 
  vars = "Mastectomy_factor", 
  conns = connections,
  label_vars="At least one Surgery*")%>%
  mutate(Characteristic=case_when(Characteristic=="1" ~ "Conservative surgery",
                         Characteristic=="2" ~ "Mastectomy",
                         Characteristic=="3" ~ "Axillary curage",
                         Characteristic=="4" ~ "Sentinel Ganglion",
        TRUE ~ as.character(Characteristic)))%>%
  rename("ALL (N = 315)"=2)

ds.dataFrameSubset(df.name = "Ticked",
                   V1.name = "Ticked$namesurg",
                   V2.name = "3",
                   Boolean.operator = "==",
                   keep.cols = NULL, #All columns are included in the new subset
                   rm.cols = NULL, #All columns are included in the new subset
                   keep.NAs = FALSE, #All rows with NAs are removed
                   newobj = "Axillary",
                   datasources = connections,
                   notify.of.progress = FALSE)

ds.asFactor(
  input.var.name = 'Axillary$namesurg',
  newobj.name = 'Axillary_factor',
  datasources = connections
)

ds.dataFrame(x = c("Axillary_factor"),
             row.names = NULL,
             stringsAsFactors = TRUE, #character variables are converted to a factor 
             DataSHIELD.checks = FALSE,
             newobj = "DESC311",
             datasources = connections,
             notify.of.progress = FALSE)
  
 
quali_Axillary<- DS_descStat_quali(
  df = "DESC311", 
  vars = "Axillary_factor", 
  conns = connections,
  label_vars="At least one Surgery*")%>%
  mutate(Characteristic=case_when(Characteristic=="1" ~ "Conservative surgery",
                         Characteristic=="2" ~ "Mastectomy",
                         Characteristic=="3" ~ "Axillary curage",
                         Characteristic=="4" ~ "Sentinel Ganglion",
        TRUE ~ as.character(Characteristic)))%>%
  rename("ALL (N = 315)"=2)

ds.dataFrameSubset(df.name = "Ticked",
                   V1.name = "Ticked$namesurg",
                   V2.name = "4",
                   Boolean.operator = "==",
                   keep.cols = NULL, #All columns are included in the new subset
                   rm.cols = NULL, #All columns are included in the new subset
                   keep.NAs = FALSE, #All rows with NAs are removed
                   newobj = "Sentinel",
                   datasources = connections,
                   notify.of.progress = FALSE)


ds.asFactor(
  input.var.name = 'Sentinel$namesurg',
  newobj.name = 'Sentinel_factor',
  datasources = connections
)

ds.dataFrame(x = c("Sentinel_factor"),
             row.names = NULL,
             stringsAsFactors = TRUE, #character variables are converted to a factor 
             DataSHIELD.checks = FALSE,
             newobj = "DESC311",
             datasources = connections,
             notify.of.progress = FALSE)
  
 
quali_Sentinel <- DS_descStat_quali(
  df = "DESC311", 
  vars = "Sentinel_factor", 
  conns = connections,
  label_vars="At least one Surgery*")%>%
  mutate(Characteristic=case_when(Characteristic=="1" ~ "Conservative surgery",
                         Characteristic=="2" ~ "Mastectomy",
                         Characteristic=="3" ~ "Axillary curage",
                         Characteristic=="4" ~ "Sentinel Ganglion",
        TRUE ~ as.character(Characteristic)))%>%
  rename("ALL (N = 315)"=2)


table_to_report<-quali_Axillary%>%
  bind_rows(quali_Mastectomy%>%slice(2))%>%
  bind_rows(quali_Conservative%>%slice(2))%>%
  bind_rows(quali_Sentinel%>%slice(2))%>%
  mutate(n=as.numeric(gsub("/.*$","",`ALL (N = 315)`)),
         perc=round(n/315*100,2),
         `ALL (N = 315)`=ifelse(!is.na(n),
                                paste0(n,"/315 (",perc,"%)"),
                                NA_character_))%>%
  filter(Characteristic!="Missing")%>%
  select(-c("perc","n"))

saveRDS(table_to_report,"Save_Results_DataShield/tab311.rds")

```

```{r }
# Set Table header
header <- str_squish(str_remove("", "\n"))
# Set Table footer
footer <- str_squish(str_remove("* One patient can have reported several surgery types", "\n"))
# Set custom_tab() defaults
customtab_defaults()
# Create the flextable object
flextable_1 <- custom_tab(table_to_report, header, footer)%>%
autofit()

flextable_1%>%
  # padding( i=c(1,6,11,16,21,26,30), j=1, padding.left=-20)%>%
  bold( bold = TRUE, part = "header")%>%
  bold(i = c(1), j = NULL, bold = TRUE, part = "body")%>%
  set_table_properties(., layout = "fixed", width = 0)%>%
flextable::width(j=1,width = 3) %>%
flextable::width(j=2,width = 1.5)
```

\newpage

## 3.2 pCR

### 3.2.1 Summary of pCR - Full Analysis Set Population

```{r 321, results='hide',echo=FALSE, eval=TRUE}

# ds.colnames("PCR",datasources = connections)

ds.asFactor(
  input.var.name = 'PCR_cbind$pcrstatus',
  newobj.name = 'pcrstatus_factor',
  datasources = connections
)

ds.asFactor(
  input.var.name = 'PCR$pcrstat',
  newobj.name = 'pcrstat_factor',
  datasources = connections
)

ds.asFactor(
  input.var.name = 'PCR$pcristat',
  newobj.name = 'pcristat_factor',
  datasources = connections
)

ds.asFactor(
  input.var.name = 'PCR$chevclas',
  newobj.name = 'chevclas_factor',
  datasources = connections
)

ds.asFactor(
  input.var.name = 'PCR$sattclas',
  newobj.name = 'sattclas_factor',
  datasources = connections
)

ds.asFactor(
  input.var.name = 'PCR$satnclas',
  newobj.name = 'satnclas_factor',
  datasources = connections
)


ds.asFactor(
  input.var.name = 'PCR$rcbclas',
  newobj.name = 'rcbclas_factor',
  datasources = connections
)


ds.dataFrame(x = c("pcrstatus_factor","pcrstat_factor","pcristat_factor",
                   "chevclas_factor",
                   "sattclas_factor","satnclas_factor","rcbclas_factor"),
             row.names = NULL,
             stringsAsFactors = TRUE, #character variables are converted to a factor 
             DataSHIELD.checks = FALSE,
             newobj = "DESC321",
             datasources = connections,
             notify.of.progress = FALSE)

quali_pcr <- DS_descStat_quali(
  df = "DESC321", 
  vars = "pcrstatus_factor", 
  conns = connections,
  label_vars="pCR results*")%>% 
  mutate(
    order=ifelse(is.na(`ALL (N = 315)`),1,
                 ifelse(Characteristic=="Missing",100,
                        ifelse(Characteristic=="FALSE",4,
                               ifelse(Characteristic=="TRUE",2,3)))),
    Characteristic = case_when(
                      Characteristic == "TRUE"  ~ "pCR", 
                      Characteristic == "FALSE"  ~ "No pCR",
        TRUE ~ Characteristic )
  )%>%
  arrange(order)%>%select(-order)


quali_pcrstat <- DS_descStat_quali(
  df = "DESC321", 
  vars = "pcrstat_factor", 
  conns = connections,
  label_vars="Absence of invasive and in situ residues in the breast and in the lymph nodes")%>% 
  mutate(
    order=ifelse(is.na(`ALL (N = 315)`),1,
                 ifelse(Characteristic=="Missing",100,
                        ifelse(Characteristic=="-1",4,
                               ifelse(Characteristic=="1",2,3)))),
    Characteristic = case_when(
                      Characteristic == "1"  ~ "Yes", 
                      Characteristic == "2"  ~ "No",
        TRUE ~ Characteristic )
  )%>%
  arrange(order)%>%select(-order)

quali_pcristat <- DS_descStat_quali(
  df = "DESC321", 
  vars = "pcristat_factor", 
  conns = connections,
  label_vars="Absence of invasive residues in the breast and lymph nodes, regardless of the presence of ductal carcinoma in situ")%>% 
  mutate(
    order=ifelse(is.na(`ALL (N = 315)`),1,
                 ifelse(Characteristic=="Missing",100,
                        ifelse(Characteristic=="-1",4,
                               ifelse(Characteristic=="1",2,3)))),
    Characteristic = case_when(
                      Characteristic == "1"  ~ "Yes", 
                      Characteristic == "2"  ~ "No",
        TRUE ~ Characteristic )
  )%>%
  arrange(order)%>%select(-order)


 quali_chevclas<- DS_descStat_quali_disclosive(
  df_ToRepeat = "DESC321",
  vars = "chevclas_factor",
  conns = connections,
  label_vars="Classification Chevallier**",
  n_repeat=4)
 
 quali_chevclas<-quali_chevclas%>%
   mutate(
    Characteristic = case_when(
                      Characteristic == "1"  ~ "Grade 1",
                      Characteristic == "2"  ~ "Grade 2",
                      Characteristic == "3"  ~ "Grade 3",
                      Characteristic == "4"  ~ "Grade 4",
      TRUE ~ Characteristic )
  )
 
names(quali_chevclas)[2]<-paste0("ALL (N = 315)")


 quali_sattclas<- DS_descStat_quali_disclosive(
  df_ToRepeat = "DESC321",
  vars = "sattclas_factor",
  conns = connections,
  label_vars="Classification Sataloff T**",
  n_repeat=4)
 
 quali_sattclas<-quali_sattclas%>%
   mutate(
    Characteristic = case_when(
                      Characteristic == "1"  ~ "TA",
                      Characteristic == "2"  ~ "TB",
                      Characteristic == "3"  ~ "TC",
                      Characteristic == "4"  ~ "TD",
      TRUE ~ Characteristic )
  )
 
names(quali_sattclas)[2]<-paste0("ALL (N = 315)")


 quali_sattnlas<- DS_descStat_quali_disclosive(
  df_ToRepeat = "DESC321",
  vars = "satnclas_factor",
  conns = connections,
  label_vars="Classification Sataloff N**",
  n_repeat=10)

 quali_sattnlas<-quali_sattnlas%>%
   mutate(
    Characteristic = case_when(
                      Characteristic == "1"  ~ "NA",
                      Characteristic == "2"  ~ "NB",
                      Characteristic == "3"  ~ "NC",
                      Characteristic == "4"  ~ "ND",
      TRUE ~ Characteristic )
  )

names(quali_sattnlas)[2]<-paste0("ALL (N = 315)")


 quali_rcbclas_factor<- DS_descStat_quali_disclosive(
  df_ToRepeat = "DESC321",
  vars = "rcbclas_factor",
  conns = connections,
  label_vars="Classification RCB**",
  n_repeat=4)
 
 quali_rcbclas_factor<-quali_rcbclas_factor%>%
   mutate(
    Characteristic = case_when(
                      Characteristic == "1"  ~ "RCB-I",
                      Characteristic == "2"  ~ "RCB-II",
                      Characteristic == "3"  ~ "RCB-III",
                      Characteristic == "0"  ~ "RCB0",
      TRUE ~ Characteristic )
  )
 
names(quali_rcbclas_factor)[2]<-paste0("ALL (N = 315)")

table_to_report<-quali_pcr%>%
  bind_rows(quali_pcrstat)%>%
  bind_rows(quali_pcristat)%>%
  bind_rows(quali_chevclas)%>%
  bind_rows(quali_sattclas)%>%
  bind_rows(quali_sattnlas)%>%
  bind_rows(quali_rcbclas_factor)

saveRDS(table_to_report,"Save_Results_DataShield/tab321.rds")
```


```{r report321 }
# Set Table header
header <- str_squish(str_remove("", "\n"))
# Set Table footer
footer <- str_squish("* pCR results = pCR if ypT0/Tis ypN0 is ticked Yes OR, Grade 1 or Grade 2 are ticked for Classification Chevallier OR, TA and NA are ticked for Classification Sataloff OR, RCB0 is ticked for Classification RCB\n**Warning: information could be too disclosive")
# Set custom_tab() defaults
customtab_defaults()
# Create the flextable object
flextable_1 <- custom_tab(table_to_report, header, footer)%>%
autofit()

flextable_1%>%
  # padding( i=c(1,6,11,16,21,26,30), j=1, padding.left=-20)%>%
  bold( bold = TRUE, part = "header")%>%
  bold(i = c(1,5,9,13,18,23,28), j = NULL, bold = TRUE, part = "body")%>%
  hline( i = c(4,8,13,17,22,27),
         j = NULL,
         border = fp_border(color = "black", style = "dotted", width = 1),
         part = "body")%>%
flextable::width(j=1,width = 3) %>%
flextable::width(j=2,width = 1.5)


```


\newpage


# 4 Adjuvant treatments

<!-- ## Table 4.1 Summary of adjuvant treatments - Among subjects with at least one adjuvant treatments - Full Analysis Set Population -->

```{r 41, results='hide',echo=FALSE ,eval=FALSE}


ds.dataFrameSubset(df.name = "ADJ",
                   V1.name = "ADJ$restrt",
                   V2.name = "1",
                   Boolean.operator = "==",
                   keep.cols = NULL, #All columns are included in the new subset
                   rm.cols = NULL, #All columns are included in the new subset
                   keep.NAs = FALSE, #All rows with NAs are removed
                   newobj = "Ticked",
                   datasources = connections,
                   notify.of.progress = FALSE)

# Herceptin

ds.dataFrameSubset(df.name = "Ticked",
                   V1.name = "Ticked$nametrt",
                   V2.name = "1",
                   Boolean.operator = "==",
                   keep.cols = NULL, #All columns are included in the new subset
                   rm.cols = NULL, #All columns are included in the new subset
                   keep.NAs = FALSE, #All rows with NAs are removed
                   newobj = "Herceptin",
                   datasources = connections,
                   notify.of.progress = FALSE)

ds.asFactor(
  input.var.name = 'Herceptin$nametrt',
  newobj.name = 'Herceptin_factor',
  datasources = connections
)

ds.dataFrame(x = c("Herceptin_factor"),
             row.names = NULL,
             stringsAsFactors = TRUE, #character variables are converted to a factor 
             DataSHIELD.checks = FALSE,
             newobj = "DESC41",
             datasources = connections,
             notify.of.progress = FALSE)
  
 
quali_Herceptin <- DS_descStat_quali(
  df = "DESC41", 
  vars = "Herceptin_factor", 
  conns = connections,
  label_vars="At least one Adjuvant Treatment*")%>%
  rename("ALL (N = 305)"=2)


# Tamoxifene

ds.dataFrameSubset(df.name = "Ticked",
                   V1.name = "Ticked$nametrt",
                   V2.name = "11",
                   Boolean.operator = "==",
                   keep.cols = NULL, #All columns are included in the new subset
                   rm.cols = NULL, #All columns are included in the new subset
                   keep.NAs = FALSE, #All rows with NAs are removed
                   newobj = "Tamoxifene",
                   datasources = connections,
                   notify.of.progress = FALSE)

ds.asFactor(
  input.var.name = 'Tamoxifene$nametrt',
  newobj.name = 'Tamoxifene_factor',
  datasources = connections
)

ds.dataFrame(x = c("Tamoxifene_factor"),
             row.names = NULL,
             stringsAsFactors = TRUE, #character variables are converted to a factor 
             DataSHIELD.checks = FALSE,
             newobj = "DESC41",
             datasources = connections,
             notify.of.progress = FALSE)
  
 
quali_Tamoxifene <- DS_descStat_quali(
  df = "DESC41", 
  vars = "Tamoxifene_factor", 
  conns = connections,
  label_vars="At least one Adjuvant Treatment*")%>%
  rename("ALL (N = 305)"=2)


# Letrozole

ds.dataFrameSubset(df.name = "Ticked",
                   V1.name = "Ticked$nametrt",
                   V2.name = "13",
                   Boolean.operator = "==",
                   keep.cols = NULL, #All columns are included in the new subset
                   rm.cols = NULL, #All columns are included in the new subset
                   keep.NAs = FALSE, #All rows with NAs are removed
                   newobj = "Letrozole",
                   datasources = connections,
                   notify.of.progress = FALSE)

ds.asFactor(
  input.var.name = 'Letrozole$nametrt',
  newobj.name = 'Letrozole_factor',
  datasources = connections
)

ds.dataFrame(x = c("Letrozole_factor"),
             row.names = NULL,
             stringsAsFactors = TRUE, #character variables are converted to a factor 
             DataSHIELD.checks = FALSE,
             newobj = "DESC41",
             datasources = connections,
             notify.of.progress = FALSE)
  
 
quali_Letrozole <- DS_descStat_quali(
  df = "DESC41", 
  vars = "Letrozole_factor", 
  conns = connections,
  label_vars="At least one Adjuvant Treatment*")%>%
  rename("ALL (N = 305)"=2)


# Anastrozole

ds.rbind(x = rep("Ticked",4),
         DataSHIELD.checks = FALSE,
         force.colnames = NULL,
         newobj = "rbind_Ticked", 
         datasources = connections, 
         notify.of.progress = FALSE)
  
ds.dataFrame(x = c("rbind_Ticked"),
           row.names = NULL,
           stringsAsFactors = TRUE, #character variables are converted to a factor
           DataSHIELD.checks = FALSE,
           newobj = "rbind_Ticked",
           datasources = connections,
           notify.of.progress = FALSE)

ds.dataFrameSubset(df.name = "rbind_Ticked",
                   V1.name = "rbind_Ticked$nametrt",
                   V2.name = "12",
                   Boolean.operator = "==",
                   keep.cols = NULL, #All columns are included in the new subset
                   rm.cols = NULL, #All columns are included in the new subset
                   keep.NAs = FALSE, #All rows with NAs are removed
                   newobj = "Anastrozole",
                   datasources = connections,
                   notify.of.progress = FALSE)

ds.asFactor(
  input.var.name = 'Anastrozole$nametrt',
  newobj.name = 'Anastrozole_factor',
  datasources = connections
)

ds.dataFrame(x = c("Anastrozole_factor"),
             row.names = NULL,
             stringsAsFactors = TRUE, #character variables are converted to a factor
             DataSHIELD.checks = FALSE,
             newobj = "DESC41",
             datasources = connections,
             notify.of.progress = FALSE)


quali_Anastrozole <- DS_descStat_quali(
  df = "DESC41",
  vars = "Anastrozole_factor",
  conns = connections,
  label_vars="At least one Adjuvant Treatment*")%>%
  rename("ALL (N = 305)"=2)

quali_Anastrozole <- quali_Anastrozole%>%
   rename("ALL"=2)%>%
   mutate(res=sub("\\(.*","",`ALL`))%>%
   separate(res,c("n","denom"),"/")%>%
   mutate(n=as.numeric(n)/4,
          denom=as.numeric(denom)/4,
          ALL=paste0(n,"/",denom,"(",round(n/denom*100,1),"%)"),
          ALL=ifelse(is.na(n),NA,ALL),
          ALL=ifelse(!is.na(n) & is.na(denom),n,ALL),
          )%>%
   select(-c(n,denom))%>%
  rename("ALL (N = 305)"=2)


# Exemestane

ds.rbind(x = rep("Ticked",4),
         DataSHIELD.checks = FALSE,
         force.colnames = NULL,
         newobj = "rbind_Ticked", 
         datasources = connections, 
         notify.of.progress = FALSE)
  
ds.dataFrame(x = c("rbind_Ticked"),
           row.names = NULL,
           stringsAsFactors = TRUE, #character variables are converted to a factor
           DataSHIELD.checks = FALSE,
           newobj = "rbind_Ticked",
           datasources = connections,
           notify.of.progress = FALSE)

ds.dataFrameSubset(df.name = "rbind_Ticked",
                   V1.name = "rbind_Ticked$nametrt",
                   V2.name = "14",
                   Boolean.operator = "==",
                   keep.cols = NULL, #All columns are included in the new subset
                   rm.cols = NULL, #All columns are included in the new subset
                   keep.NAs = FALSE, #All rows with NAs are removed
                   newobj = "Exemestane",
                   datasources = connections,
                   notify.of.progress = FALSE)

ds.asFactor(
  input.var.name = 'Exemestane$nametrt',
  newobj.name = 'Exemestane_factor',
  datasources = connections
)

ds.dataFrame(x = c("Exemestane_factor"),
             row.names = NULL,
             stringsAsFactors = TRUE, #character variables are converted to a factor
             DataSHIELD.checks = FALSE,
             newobj = "DESC41",
             datasources = connections,
             notify.of.progress = FALSE)


quali_Exemestane <- DS_descStat_quali(
  df = "DESC41",
  vars = "Exemestane_factor",
  conns = connections,
  label_vars="At least one Adjuvant Treatment*")%>%
  rename("ALL (N = 305)"=2)

quali_Exemestane <- quali_Exemestane%>%
   rename("ALL"=2)%>%
   mutate(res=sub("\\(.*","",`ALL`))%>%
   separate(res,c("n","denom"),"/")%>%
   mutate(n=as.numeric(n)/4,
          denom=as.numeric(denom)/4,
          ALL=paste0(n,"/",denom,"(",round(n/denom*100,1),"%)"),
          ALL=ifelse(is.na(n),NA,ALL),
          ALL=ifelse(!is.na(n) & is.na(denom),n,ALL),
          )%>%
   select(-c(n,denom))%>%
  rename("ALL (N = 305)"=2)


# other_hormono - subset not possible when 0 patient in one node

# ds.rbind(x = rep("Ticked",4),
#          DataSHIELD.checks = FALSE,
#          force.colnames = NULL,
#          newobj = "rbind_Ticked", 
#          datasources = connections, 
#          notify.of.progress = FALSE)
#   
# ds.dataFrame(x = c("rbind_Ticked"),
#            row.names = NULL,
#            stringsAsFactors = TRUE, #character variables are converted to a factor
#            DataSHIELD.checks = FALSE,
#            newobj = "rbind_Ticked",
#            datasources = connections,
#            notify.of.progress = FALSE)
# 
# ds.dataFrameSubset(df.name = "rbind_Ticked",
#                    V1.name = "rbind_Ticked$nametrt",
#                    V2.name = "15",
#                    Boolean.operator = "==",
#                    keep.cols = NULL, #All columns are included in the new subset
#                    rm.cols = NULL, #All columns are included in the new subset
#                    keep.NAs = FALSE, #All rows with NAs are removed
#                    newobj = "other_hormono",
#                    datasources = connections[3],
#                    notify.of.progress = FALSE)
# 
# ds.asFactor(
#   input.var.name = 'other_hormono$nametrt',
#   newobj.name = 'other_hormono_factor',
#   datasources = connections
# )
# 
# ds.dataFrame(x = c("other_hormono_factor"),
#              row.names = NULL,
#              stringsAsFactors = TRUE, #character variables are converted to a factor
#              DataSHIELD.checks = FALSE,
#              newobj = "DESC41",
#              datasources = connections,
#              notify.of.progress = FALSE)
# 
# 
# quali_other_hormono <- DS_descStat_quali(
#   df = "DESC41",
#   vars = "other_hormono_factor",
#   conns = connections,
#   label_vars="At least one Adjuvant Treatment*")%>%
#   rename("ALL (N = 305)"=2)
# 
# quali_other_hormono2 <- quali_other_hormono%>%
#    rename("ALL"=2)%>%
#    mutate(res=sub("\\(.*","",`ALL`))%>%
#    separate(res,c("n","denom"),"/")%>%
#    mutate(n=as.numeric(n)/4,
#           denom=as.numeric(denom)/4,
#           ALL=paste0(n,"/",denom,"(",round(n/denom*100,1),"%)"),
#           ALL=ifelse(is.na(n),NA,ALL),
#           ALL=ifelse(!is.na(n) & is.na(denom),n,ALL),
#           )%>%
#    select(-c(n,denom))%>%
#   rename("ALL (N = 305)"=2)


# Other
ds.dataFrameSubset(df.name = "Ticked",
                   V1.name = "Ticked$nametrt",
                   V2.name = "1",
                   Boolean.operator = "!=",
                   keep.cols = NULL, #All columns are included in the new subset
                   rm.cols = NULL, #All columns are included in the new subset
                   keep.NAs = FALSE, #All rows with NAs are removed
                   newobj = "Other",
                   datasources = connections,
                   notify.of.progress = FALSE)

ds.dataFrameSubset(df.name = "Other",
                   V1.name = "Other$nametrt",
                   V2.name = "11",
                   Boolean.operator = "!=",
                   keep.cols = NULL, #All columns are included in the new subset
                   rm.cols = NULL, #All columns are included in the new subset
                   keep.NAs = FALSE, #All rows with NAs are removed
                   newobj = "Other",
                   datasources = connections,
                   notify.of.progress = FALSE)

ds.dataFrameSubset(df.name = "Other",
                   V1.name = "Other$nametrt",
                   V2.name = "13",
                   Boolean.operator = "!=",
                   keep.cols = NULL, #All columns are included in the new subset
                   rm.cols = NULL, #All columns are included in the new subset
                   keep.NAs = FALSE, #All rows with NAs are removed
                   newobj = "Other",
                   datasources = connections,
                   notify.of.progress = FALSE)

ds.dataFrameSubset(df.name = "Other",
                   V1.name = "Other$nametrt",
                   V2.name = "12",
                   Boolean.operator = "!=",
                   keep.cols = NULL, #All columns are included in the new subset
                   rm.cols = NULL, #All columns are included in the new subset
                   keep.NAs = FALSE, #All rows with NAs are removed
                   newobj = "Other",
                   datasources = connections,
                   notify.of.progress = FALSE)

ds.dataFrameSubset(df.name = "Other",
                   V1.name = "Other$nametrt",
                   V2.name = "14",
                   Boolean.operator = "!=",
                   keep.cols = NULL, #All columns are included in the new subset
                   rm.cols = NULL, #All columns are included in the new subset
                   keep.NAs = FALSE, #All rows with NAs are removed
                   newobj = "Other",
                   datasources = connections,
                   notify.of.progress = FALSE)

ds.assign(toAssign = "is.na(Other$nametrt)", newobj = 'Other_name', datasources = connections)

ds.asFactor(
  input.var.name = 'Other_name',
  newobj.name = 'Other_name',
  datasources = connections
)

ds.dataFrame(x = c("Other_name"),
             row.names = NULL,
             stringsAsFactors = TRUE, #character variables are converted to a factor
             DataSHIELD.checks = FALSE,
             newobj = "DESC41",
             datasources = connections,
             notify.of.progress = FALSE)


quali_Other <- DS_descStat_quali(
  df = "DESC41",
  vars = "Other_name",
  conns = connections,
  label_vars="At least one Adjuvant Treatment*")%>%
  rename("ALL (N = 305)"=2)


table_to_report<-quali_Herceptin%>%
  bind_rows(quali_Tamoxifene%>%slice(2))%>%
  bind_rows(quali_Letrozole%>%slice(2))%>%
  bind_rows(quali_Anastrozole%>%slice(2))%>%
  bind_rows(quali_Exemestane%>%slice(2))%>%
  bind_rows(quali_Other%>%slice(2))%>%
  mutate(Characteristic=case_when(Characteristic=="1" ~ "Trastuzumab (Herceptin)",
                         Characteristic=="11" ~ "Tamoxifene",
                         Characteristic=="12" ~ "Anastrozole",
                         Characteristic=="13" ~ "Letrozole",
                         Characteristic=="FALSE" ~ "Other",
        TRUE ~ as.character(Characteristic)))%>%
  mutate(n=as.numeric(gsub("/.*$","",`ALL (N = 305)`)),
         perc=round(n/305*100,2),
         `ALL (N = 305)`=ifelse(!is.na(n),
                                paste0(n,"/305 (",perc,"%)"),
                                NA_character_))%>%
  filter(Characteristic!="Missing")%>%
  select(-c("perc","n"))

```

```{r report41,eval=FALSE}
# Set Table header
header <- str_squish(str_remove("", "\n"))
# Set Table footer
footer <- str_squish(str_remove("* One patient can have reported several adjuvant treatment types", "\n"))
# Set custom_tab() defaults
customtab_defaults()
# Create the flextable object
flextable_1 <- custom_tab(table_to_report, header, footer)%>%
autofit()

flextable_1%>%
  # padding( i=c(1,6,11,16,21,26,30), j=1, padding.left=-20)%>%
  bold( bold = TRUE, part = "header")%>%
  bold(i = c(1), j = NULL, bold = TRUE, part = "body")%>%
  set_table_properties(., layout = "fixed", width = 0)%>%
flextable::width(j=1,width = 3) %>%
flextable::width(j=2,width = 1.5)
```


## Table 4.1 Summary of adjuvant treatments - Among subjects with at least one adjuvant treatments - Full Analysis Set Population

```{r 41 bis, results='hide',echo=FALSE}


ds.dataFrameSubset(df.name = "ADJ",
                   V1.name = "ADJ$restrt",
                   V2.name = "1",
                   Boolean.operator = "==",
                   keep.cols = NULL, #All columns are included in the new subset
                   rm.cols = NULL, #All columns are included in the new subset
                   keep.NAs = FALSE, #All rows with NAs are removed
                   newobj = "Ticked",
                   datasources = connections,
                   notify.of.progress = FALSE)

# Herceptin

ds.dataFrameSubset(df.name = "Ticked",
                   V1.name = "Ticked$nametrt",
                   V2.name = "1",
                   Boolean.operator = "==",
                   keep.cols = NULL, #All columns are included in the new subset
                   rm.cols = NULL, #All columns are included in the new subset
                   keep.NAs = FALSE, #All rows with NAs are removed
                   newobj = "Herceptin",
                   datasources = connections,
                   notify.of.progress = FALSE)

ds.asFactor(
  input.var.name = 'Herceptin$nametrt',
  newobj.name = 'Herceptin_factor',
  datasources = connections
)

ds.dataFrame(x = c("Herceptin_factor"),
             row.names = NULL,
             stringsAsFactors = TRUE, #character variables are converted to a factor 
             DataSHIELD.checks = FALSE,
             newobj = "DESC41",
             datasources = connections,
             notify.of.progress = FALSE)
  
 
quali_Herceptin <- DS_descStat_quali(
  df = "DESC41", 
  vars = "Herceptin_factor", 
  conns = connections,
  label_vars="At least one Adjuvant Treatment*")%>%
  rename("ALL (N = 305)"=2)


# Tamoxifene

ds.dataFrameSubset(df.name = "Ticked",
                   V1.name = "Ticked$nametrt",
                   V2.name = "11",
                   Boolean.operator = "==",
                   keep.cols = NULL, #All columns are included in the new subset
                   rm.cols = NULL, #All columns are included in the new subset
                   keep.NAs = FALSE, #All rows with NAs are removed
                   newobj = "Tamoxifene",
                   datasources = connections,
                   notify.of.progress = FALSE)

ds.asFactor(
  input.var.name = 'Tamoxifene$nametrt',
  newobj.name = 'Tamoxifene_factor',
  datasources = connections
)

ds.dataFrame(x = c("Tamoxifene_factor"),
             row.names = NULL,
             stringsAsFactors = TRUE, #character variables are converted to a factor 
             DataSHIELD.checks = FALSE,
             newobj = "DESC41",
             datasources = connections,
             notify.of.progress = FALSE)
  
 
quali_Tamoxifene <- DS_descStat_quali(
  df = "DESC41", 
  vars = "Tamoxifene_factor", 
  conns = connections,
  label_vars="At least one Adjuvant Treatment*")%>%
  rename("ALL (N = 305)"=2)


# Letrozole

ds.dataFrameSubset(df.name = "Ticked",
                   V1.name = "Ticked$nametrt",
                   V2.name = "13",
                   Boolean.operator = "==",
                   keep.cols = NULL, #All columns are included in the new subset
                   rm.cols = NULL, #All columns are included in the new subset
                   keep.NAs = FALSE, #All rows with NAs are removed
                   newobj = "Letrozole",
                   datasources = connections,
                   notify.of.progress = FALSE)

ds.asFactor(
  input.var.name = 'Letrozole$nametrt',
  newobj.name = 'Letrozole_factor',
  datasources = connections
)

ds.dataFrame(x = c("Letrozole_factor"),
             row.names = NULL,
             stringsAsFactors = TRUE, #character variables are converted to a factor 
             DataSHIELD.checks = FALSE,
             newobj = "DESC41",
             datasources = connections,
             notify.of.progress = FALSE)
  
 
quali_Letrozole <- DS_descStat_quali(
  df = "DESC41", 
  vars = "Letrozole_factor", 
  conns = connections,
  label_vars="At least one Adjuvant Treatment*")%>%
  rename("ALL (N = 305)"=2)


# Anastrozole

# ds.rbind(x = rep("Ticked",4),
#          DataSHIELD.checks = FALSE,
#          force.colnames = NULL,
#          newobj = "rbind_Ticked", 
#          datasources = connections, 
#          notify.of.progress = FALSE)
#   
# ds.dataFrame(x = c("rbind_Ticked"),
#            row.names = NULL,
#            stringsAsFactors = TRUE, #character variables are converted to a factor
#            DataSHIELD.checks = FALSE,
#            newobj = "rbind_Ticked",
#            datasources = connections,
#            notify.of.progress = FALSE)
# 
# ds.dataFrameSubset(df.name = "rbind_Ticked",
#                    V1.name = "rbind_Ticked$nametrt",
#                    V2.name = "12",
#                    Boolean.operator = "==",
#                    keep.cols = NULL, #All columns are included in the new subset
#                    rm.cols = NULL, #All columns are included in the new subset
#                    keep.NAs = FALSE, #All rows with NAs are removed
#                    newobj = "Anastrozole",
#                    datasources = connections,
#                    notify.of.progress = FALSE)
# 
# ds.asFactor(
#   input.var.name = 'Anastrozole$nametrt',
#   newobj.name = 'Anastrozole_factor',
#   datasources = connections
# )
# 
# ds.dataFrame(x = c("Anastrozole_factor"),
#              row.names = NULL,
#              stringsAsFactors = TRUE, #character variables are converted to a factor
#              DataSHIELD.checks = FALSE,
#              newobj = "DESC41",
#              datasources = connections,
#              notify.of.progress = FALSE)
# 
# 
# quali_Anastrozole <- DS_descStat_quali(
#   df = "DESC41",
#   vars = "Anastrozole_factor",
#   conns = connections,
#   label_vars="At least one Adjuvant Treatment*")%>%
#   rename("ALL (N = 305)"=2)
# 
# quali_Anastrozole <- quali_Anastrozole%>%
#    rename("ALL"=2)%>%
#    mutate(res=sub("\\(.*","",`ALL`))%>%
#    separate(res,c("n","denom"),"/")%>%
#    mutate(n=as.numeric(n)/4,
#           denom=as.numeric(denom)/4,
#           ALL=paste0(n,"/",denom,"(",round(n/denom*100,1),"%)"),
#           ALL=ifelse(is.na(n),NA,ALL),
#           ALL=ifelse(!is.na(n) & is.na(denom),n,ALL),
#           )%>%
#    select(-c(n,denom))%>%
#   rename("ALL (N = 305)"=2)


# Other
ds.dataFrameSubset(df.name = "Ticked",
                   V1.name = "Ticked$nametrt",
                   V2.name = "1",
                   Boolean.operator = "!=",
                   keep.cols = NULL, #All columns are included in the new subset
                   rm.cols = NULL, #All columns are included in the new subset
                   keep.NAs = FALSE, #All rows with NAs are removed
                   newobj = "Other",
                   datasources = connections,
                   notify.of.progress = FALSE)

ds.dataFrameSubset(df.name = "Other",
                   V1.name = "Other$nametrt",
                   V2.name = "11",
                   Boolean.operator = "!=",
                   keep.cols = NULL, #All columns are included in the new subset
                   rm.cols = NULL, #All columns are included in the new subset
                   keep.NAs = FALSE, #All rows with NAs are removed
                   newobj = "Other",
                   datasources = connections,
                   notify.of.progress = FALSE)

ds.dataFrameSubset(df.name = "Other",
                   V1.name = "Other$nametrt",
                   V2.name = "13",
                   Boolean.operator = "!=",
                   keep.cols = NULL, #All columns are included in the new subset
                   rm.cols = NULL, #All columns are included in the new subset
                   keep.NAs = FALSE, #All rows with NAs are removed
                   newobj = "Other",
                   datasources = connections,
                   notify.of.progress = FALSE)

# ds.dataFrameSubset(df.name = "Other",
#                    V1.name = "Other$nametrt",
#                    V2.name = "12",
#                    Boolean.operator = "!=",
#                    keep.cols = NULL, #All columns are included in the new subset
#                    rm.cols = NULL, #All columns are included in the new subset
#                    keep.NAs = FALSE, #All rows with NAs are removed
#                    newobj = "Other",
#                    datasources = connections,
#                    notify.of.progress = FALSE)

ds.assign(toAssign = "is.na(Other$nametrt)", newobj = 'Other_name', datasources = connections)

ds.asFactor(
  input.var.name = 'Other_name',
  newobj.name = 'Other_name',
  datasources = connections
)

ds.dataFrame(x = c("Other_name"),
             row.names = NULL,
             stringsAsFactors = TRUE, #character variables are converted to a factor
             DataSHIELD.checks = FALSE,
             newobj = "DESC41",
             datasources = connections,
             notify.of.progress = FALSE)


quali_Other <- DS_descStat_quali(
  df = "DESC41",
  vars = "Other_name",
  conns = connections,
  label_vars="At least one Adjuvant Treatment*")%>%
  rename("ALL (N = 305)"=2)


table_to_report_bis<-quali_Herceptin%>%
  bind_rows(quali_Tamoxifene%>%slice(2))%>%
  bind_rows(quali_Letrozole%>%slice(2))%>%
  bind_rows(quali_Other%>%slice(2))%>%
  mutate(Characteristic=case_when(Characteristic=="1" ~ "Trastuzumab (Herceptin)",
                         Characteristic=="11" ~ "Tamoxifene",
                         Characteristic=="12" ~ "Anastrozole",
                         Characteristic=="13" ~ "Letrozole",
                         Characteristic=="FALSE" ~ "Other",
        TRUE ~ as.character(Characteristic)))%>%
  mutate(n=as.numeric(gsub("/.*$","",`ALL (N = 305)`)),
         perc=round(n/305*100,2),
         `ALL (N = 305)`=ifelse(!is.na(n),
                                paste0(n,"/305 (",perc,"%)"),
                                NA_character_))%>%
  filter(Characteristic!="Missing")%>%
  select(-c("perc","n"))

saveRDS(table_to_report_bis,"Save_Results_DataShield/tab41.rds")

```


```{r report41bis}
# Set Table header
header <- str_squish(str_remove("Table 4.1 Summary of adjuvant treatments - Among subjects with at least one adjuvant treatments - Full Analysis Set Population", "\n"))
# Set Table footer
footer <- str_squish(str_remove("* One patient can have reported several adjuvant treatment types. Note: Adjuvant treatment taken by less than 30 subjects are regrouped in Other category.", "\n"))
# Set custom_tab() defaults
customtab_defaults()
# Create the flextable object
flextable_1 <- custom_tab(table_to_report_bis, header, footer)%>%
autofit()

flextable_1%>%
  # padding( i=c(1,6,11,16,21,26,30), j=1, padding.left=-20)%>%
  bold( bold = TRUE, part = "header")%>%
  bold(i = c(1), j = NULL, bold = TRUE, part = "body")%>%
  set_table_properties(., layout = "fixed", width = 0)%>%
flextable::width(j=1,width = 3) %>%
flextable::width(j=2,width = 1.5)
```

\newpage

## Table 4.2 Summary of adjuvant treatments by adjuvant treatment - Among subjects with at least one adjuvant treatments - Full Analysis Set Population


```{r 42 , results='hide'}

ds.asFactor(
  input.var.name = 'Herceptin$loca',
  newobj.name = 'loca_factor',
  datasources = connections
)

ds.asFactor(
  input.var.name = 'Herceptin$route',
  newobj.name = 'route_factor',
  datasources = connections
)

ds.asFactor(
  input.var.name = 'Herceptin$route',
  newobj.name = 'route_factor',
  datasources = connections
)

ds.asFactor(
  input.var.name = 'Herceptin$adjendtc_missing',
  newobj.name = 'adjendtc_missing_factor',
  datasources = connections
)

ds.asFactor(
  input.var.name = 'Herceptin$adjstdtc_missing',
  newobj.name = 'adjstdtc_missing_factor',
  datasources = connections
)


ds.asNumeric(x.name = "Herceptin$duration",
                newobj = "duration_Num",
                datasources = connections)

ds.asNumeric(x.name = "Herceptin$dose",
                newobj = "dose_Num",
                datasources = connections)

ds.asNumeric(x.name = "Herceptin$dose_bis",
                newobj = "dose_bis_Num",
                datasources = connections)

ds.asNumeric(x.name = "Herceptin$numcycl",
                newobj = "numcycl_Num",
                datasources = connections)

ds.asNumeric(x.name = "Herceptin$freq",
                newobj = "freq_Num",
                datasources = connections)


ds.dataFrame(x = c("dose_Num","dose_bis_Num","route_factor",
                   "loca_factor","numcycl_Num","freq_Num",
                   "duration_Num","adjstdtc_missing_factor","adjendtc_missing_factor"),
             row.names = NULL,
             stringsAsFactors = TRUE, #character variables are converted to a factor 
             DataSHIELD.checks = FALSE,
             newobj = "DESC42",
             datasources = connections,
             notify.of.progress = FALSE)


quali_route <- DS_descStat_quali(
  df = "DESC42", 
  vars = "route_factor", 
  conns = connections,
  label_vars="Route of administration, n/N (%)")%>% 
  rename("ALL"=2)%>%
  mutate(
    order=ifelse(is.na(`ALL`),1,
                 ifelse(Characteristic=="Missing",100,
                        ifelse(Characteristic=="-1",4,
                               ifelse(Characteristic=="1",2,3)))),
    Characteristic = case_when(Characteristic == "1"  ~ "Subcutaneous",
                      Characteristic == "2"  ~ "Intravenous", 
                      Characteristic == "3"  ~ "Both",
        TRUE ~ Characteristic )
  )%>%
  arrange(order)%>%select(-order)

quali_adjstdtc_missing_factor <- DS_descStat_quali(
  df = "DESC42", 
  vars = "adjstdtc_missing_factor", 
  conns = connections,
  label_vars="Start date of treatment available, n/N (%)")%>% 
  rename("ALL"=2)%>%
  mutate(n=as.numeric(gsub("/.*$","",`ALL`)))

total_n=sum(quali_adjstdtc_missing_factor$n,na.rm=T)

quali_adjstdtc_missing_factor<-quali_adjstdtc_missing_factor%>%
  mutate(perc=round(n/total_n*100,2),
         `ALL`=ifelse(!is.na(n),
                                paste0(n,"/",total_n, " (",perc,"%)"),
                                NA_character_))%>%
  mutate(
    order=ifelse(is.na(`ALL`),1,
                 ifelse(Characteristic=="Missing",100,
                        ifelse(Characteristic=="2",4,
                               ifelse(Characteristic=="1",2,3)))),
    Characteristic = case_when(Characteristic == "TRUE"  ~ "Yes",
                      Characteristic == "Missing"  ~ "No", 
        TRUE ~ Characteristic )
  )%>%
  arrange(order)%>%select(-order)

quali_adjendtc_missing_factor <- DS_descStat_quali(
  df = "DESC42", 
  vars = "adjendtc_missing_factor", 
  conns = connections,
  label_vars="End date of treatment available, n/N (%)")%>% 
  rename("ALL"=2)%>%
  mutate(n=as.numeric(gsub("/.*$","",`ALL`)))

total_n=sum(quali_adjendtc_missing_factor$n,na.rm=T)

quali_adjendtc_missing_factor<-quali_adjendtc_missing_factor%>%
  mutate(perc=round(n/total_n*100,2),
         `ALL`=ifelse(!is.na(n),
                                paste0(n,"/",total_n, " (",perc,"%)"),
                                NA_character_))%>%
  mutate(
    order=ifelse(is.na(`ALL`),1,
                 ifelse(Characteristic=="Missing",100,
                        ifelse(Characteristic=="2",4,
                               ifelse(Characteristic=="1",2,3)))),
    Characteristic = case_when(Characteristic == "TRUE"  ~ "Yes",
                      Characteristic == "Missing"  ~ "No", 
        TRUE ~ Characteristic )
  )%>%
  arrange(order)%>%select(-order)

quali_loca <- DS_descStat_quali(
  df = "DESC42", 
  vars = "loca_factor", 
  conns = connections,
  label_vars="Location of administration, n/N (%)")%>% 
  rename("ALL"=2)%>%
  mutate(
    order=ifelse(is.na(`ALL`),1,
                 ifelse(Characteristic=="Missing",100,
                        ifelse(Characteristic=="2",4,
                               ifelse(Characteristic=="1",2,3)))),
    Characteristic = case_when(Characteristic == "1"  ~ "Hospital",
                      Characteristic == "2"  ~ "Home", 
        TRUE ~ Characteristic )
  )%>%
  arrange(order)%>%select(-order)


desc_dose_Num<-DS_descStat_quanti(
  df = "DESC42", 
  vars = c("dose_Num"), 
  label_vars=c("Maintenance dose (cycle)"),
  conns = connections,
  digits=2)%>% 
  rename("ALL"=2)

desc_dose_bis_Num<-DS_descStat_quanti(
  df = "DESC42", 
  vars = c("dose_bis_Num"), 
  label_vars=c("Maintenance dose (cycle mg/kg or mg)"),
  conns = connections,
  digits=2)%>% 
  rename("ALL"=2)

desc_numcycl_Num<-DS_descStat_quanti(
  df = "DESC42", 
  vars = c("numcycl_Num"), 
  label_vars=c("Number of cycles completed"),
  conns = connections,
  digits=2)%>% 
  rename("ALL"=2)

desc_freq_Num<-DS_descStat_quanti(
  df = "DESC42", 
  vars = c("freq_Num"), 
  label_vars=c("Administration frequency"),
  conns = connections,
  digits=2)%>% 
  rename("ALL"=2)

desc_duration_Num<-DS_descStat_quanti(
  df = "DESC42", 
  vars = c("duration_Num"), 
  label_vars=c("Duration (months)"),
  conns = connections,
  digits=2)%>% 
  rename("ALL"=2)


trt<-desc_duration_Num%>%slice(1)%>%
  mutate(Characteristic="Trastuzumab (Herceptin)")

table_to_report<-trt%>%
  bind_rows(desc_duration_Num)%>%
  bind_rows(desc_freq_Num)%>%
  bind_rows(desc_dose_Num)%>%
  bind_rows(desc_dose_bis_Num)%>%
  bind_rows(quali_route)%>%
  bind_rows(desc_numcycl_Num)%>%
  bind_rows(quali_loca)%>%
  bind_rows(quali_adjstdtc_missing_factor)%>%
  bind_rows(quali_adjendtc_missing_factor)%>%
  select(-c("n","perc"))

saveRDS(table_to_report,"Save_Results_DataShield/tab42.rds")

```


```{r }
# Set Table header
header <- str_squish(str_remove("", "\n"))
# Set Table footer
footer <- str_squish(str_remove("Duration of each adjuvant (months) = (End date of treatment – Start date of treatment + 1) / (365.25/12)", "\n"))
# Set custom_tab() defaults
customtab_defaults()
# Create the flextable object
flextable_1 <- custom_tab(table_to_report, header, footer)%>%
autofit()

flextable_1%>%
  # padding( i=c(1,6,11,16,21,26,30), j=1, padding.left=-20)%>%
  bold( bold = TRUE, part = "header")%>%
  bold(i = c(1,2,3,7,12,17,22,27,32,36,39), j = NULL, bold = TRUE, part = "body")%>%
  hline( i = c(1,6,11,16,21,26,31,35,38),
         j = NULL,
         border = fp_border(color = "black", style = "dotted", width = 1),
         part = "body")%>%
flextable::width(j=1,width = 3) %>%
flextable::width(j=2,width = 1.5)

```


\newpage

## Table 4.3 Time between surgery and adjuvant treatment - Among subjects with at least one adjuvant treatments - Full Analysis Set Population

```{r 43, results='hide'}
ds.asNumeric(x.name = "PCR_HERCEPTIN$timsurgtoadj",
                newobj = "timsurgtoadj_Num",
                datasources = connections)


ds.dataFrame(x = c("timsurgtoadj_Num"),
             row.names = NULL,
             stringsAsFactors = TRUE, #character variables are converted to a factor 
             DataSHIELD.checks = FALSE,
             newobj = "DESC43",
             datasources = connections,
             notify.of.progress = FALSE)

desc_duration_Num<-DS_descStat_quanti(
  df = "DESC43", 
  vars = c("timsurgtoadj_Num"), 
  label_vars=c("Time from surgery to adjuvant treatment initiation of Herceptin (days)"),
  conns = connections,
  digits=2)


table_to_report<-desc_duration_Num

saveRDS(table_to_report,"Save_Results_DataShield/tab43.rds")

```

```{r }
# Set Table header
header <- str_squish(str_remove("Table 4.3 Time between surgery and adjuvant treatment - Among subjects with at least one adjuvant treatments - Full Analysis Set Population", "\n"))
# Set Table footer
footer <- str_squish(str_remove("Time from surgery to adjuvant treatment initiation of Herceptin (days) = (Date of adjuvant treatment initiation of Herceptin - Surgery date)", "\n"))
# Set custom_tab() defaults
customtab_defaults()
# Create the flextable object
flextable_1 <- custom_tab(table_to_report, header, footer)%>%
autofit()

flextable_1%>%
  # padding( i=c(1,6,11,16,21,26,30), j=1, padding.left=-20)%>%
  bold( bold = TRUE, part = "header")%>%
  bold(i = c(1), j = NULL, bold = TRUE, part = "body")%>%
flextable::width(j=1,width = 3) %>%
flextable::width(j=2,width = 1.5)

```


\newpage

## Table 4.4 Summary of adjuvant treatments by pCR status - Among subjects with at least one adjuvant treatments - Full Analysis Set Population

```{r 44, results='hide',echo=FALSE}

ds.merge(x.name = "ADJ",
         y.name = "PCR_cbind",
         by.x.names = c("subjid"),
         by.y.names = c("subjid"),
         suffixes = c(".x", ".y"),
         newobj = "ADJ_PCR",
         datasources = connections)


ds.dataFrameSubset(df.name = "ADJ_PCR",
                   V1.name = "ADJ_PCR$restrt",
                   V2.name = "1",
                   Boolean.operator = "==",
                   keep.cols = NULL, #All columns are included in the new subset
                   rm.cols = NULL, #All columns are included in the new subset
                   keep.NAs = FALSE, #All rows with NAs are removed
                   newobj = "Ticked",
                   datasources = connections,
                   notify.of.progress = FALSE)

# Herceptin

ds.dataFrameSubset(df.name = "Ticked",
                   V1.name = "Ticked$nametrt",
                   V2.name = "1",
                   Boolean.operator = "==",
                   keep.cols = NULL, #All columns are included in the new subset
                   rm.cols = NULL, #All columns are included in the new subset
                   keep.NAs = FALSE, #All rows with NAs are removed
                   newobj = "Herceptin",
                   datasources = connections,
                   notify.of.progress = FALSE)


ds.dataFrame(x = c("Herceptin"),
             row.names = NULL,
             stringsAsFactors = TRUE, #character variables are converted to a factor 
             DataSHIELD.checks = FALSE,
             newobj = "DESC41",
             datasources = connections,
             notify.of.progress = FALSE)
  

quali_Herceptin_pcr<-DS_descStat_quali_group(df="DESC41",
                               var_row="nametrt",
                               var_col ="pcrstatus",
                               conns=connections,
                               label_vars="At least one Adjuvant Treatment*",
                               n_repeat=3)%>%
    mutate(Characteristic=case_when(Characteristic=="1" ~ "Trastuzumab (Herceptin)**",
        TRUE ~ as.character(Characteristic)))


# Tamoxifene

ds.dataFrameSubset(df.name = "Ticked",
                   V1.name = "Ticked$nametrt",
                   V2.name = "11",
                   Boolean.operator = "==",
                   keep.cols = NULL, #All columns are included in the new subset
                   rm.cols = NULL, #All columns are included in the new subset
                   keep.NAs = FALSE, #All rows with NAs are removed
                   newobj = "Tamoxifene",
                   datasources = connections,
                   notify.of.progress = FALSE)

ds.dataFrame(x = c("Tamoxifene"),
             row.names = NULL,
             stringsAsFactors = TRUE, #character variables are converted to a factor 
             DataSHIELD.checks = FALSE,
             newobj = "DESC41",
             datasources = connections,
             notify.of.progress = FALSE)
  

quali_Tamoxifene_pcr<-DS_descStat_quali_group(df="DESC41",
                               var_row="nametrt",
                               var_col ="pcrstatus",
                               conns=connections,
                               label_vars="At least one Adjuvant Treatment*",
                               n_repeat=3)%>%
    mutate(Characteristic=case_when(
                         Characteristic=="1" ~ "Tamoxifene**",
        TRUE ~ as.character(Characteristic)))

# Letrozole

ds.dataFrameSubset(df.name = "Ticked",
                   V1.name = "Ticked$nametrt",
                   V2.name = "13",
                   Boolean.operator = "==",
                   keep.cols = NULL, #All columns are included in the new subset
                   rm.cols = NULL, #All columns are included in the new subset
                   keep.NAs = FALSE, #All rows with NAs are removed
                   newobj = "Letrozole",
                   datasources = connections,
                   notify.of.progress = FALSE)


ds.dataFrame(x = c("Letrozole"),
             row.names = NULL,
             stringsAsFactors = TRUE, #character variables are converted to a factor 
             DataSHIELD.checks = FALSE,
             newobj = "DESC41",
             datasources = connections,
             notify.of.progress = FALSE)
  
 

quali_Letrozole_pcr<-DS_descStat_quali_group(df="DESC41",
                               var_row="nametrt",
                               var_col ="pcrstatus",
                               conns=connections,
                               label_vars="At least one Adjuvant Treatment*",
                               n_repeat=3)%>%
    mutate(Characteristic=case_when(
                         Characteristic=="1" ~ "Letrozole**",
        TRUE ~ as.character(Characteristic)))


# Other
ds.dataFrameSubset(df.name = "Ticked",
                   V1.name = "Ticked$nametrt",
                   V2.name = "1",
                   Boolean.operator = "!=",
                   keep.cols = NULL, #All columns are included in the new subset
                   rm.cols = NULL, #All columns are included in the new subset
                   keep.NAs = FALSE, #All rows with NAs are removed
                   newobj = "Other",
                   datasources = connections,
                   notify.of.progress = FALSE)

ds.dataFrameSubset(df.name = "Other",
                   V1.name = "Other$nametrt",
                   V2.name = "11",
                   Boolean.operator = "!=",
                   keep.cols = NULL, #All columns are included in the new subset
                   rm.cols = NULL, #All columns are included in the new subset
                   keep.NAs = FALSE, #All rows with NAs are removed
                   newobj = "Other",
                   datasources = connections,
                   notify.of.progress = FALSE)

ds.dataFrameSubset(df.name = "Other",
                   V1.name = "Other$nametrt",
                   V2.name = "13",
                   Boolean.operator = "!=",
                   keep.cols = NULL, #All columns are included in the new subset
                   rm.cols = NULL, #All columns are included in the new subset
                   keep.NAs = FALSE, #All rows with NAs are removed
                   newobj = "Other",
                   datasources = connections,
                   notify.of.progress = FALSE)


ds.assign(toAssign = "is.na(Other$nametrt)", newobj = 'Other_name', datasources = connections)

dssDeriveColumn('Other', 'Other_name',
                'length(nametrt)>0 '
                , datasources = connections)

# quali_Other_pcr<-DS_descStat_quali_group(df="Other",
#                                var_row="Other_name",
#                                var_col ="pcrstatus",
#                                conns=connections,
#                                label_vars="At least one Adjuvant Treatment*",
#                                n_repeat=3)


names(quali_Herceptin_pcr)<-c("Characteristic","col1","col2" )
names(quali_Tamoxifene_pcr)<-c("Characteristic","col1","col2" )
names(quali_Letrozole_pcr)<-c("Characteristic","col1","col2" )
# names(quali_Other_pcr)<-c("Characteristic","col1","col2" )

table_to_report_bis<-quali_Herceptin_pcr%>%
  bind_rows(quali_Tamoxifene_pcr%>%slice(2))%>%
  bind_rows(quali_Letrozole_pcr%>%slice(2))%>%
  # bind_rows(quali_Other_pcr%>%slice(2))%>%
  # mutate(Characteristic=case_when(Characteristic=="1" ~ "Trastuzumab (Herceptin)**",
  #                        Characteristic=="11" ~ "Tamoxifene**",
  #                        Characteristic=="12" ~ "Anastrozole**",
  #                        Characteristic=="13" ~ "Letrozole**",
  #                        Characteristic=="FALSE" ~ "Other**",
  #       TRUE ~ as.character(Characteristic)))%>%
  mutate(n_col1=as.numeric(gsub("/.*$","",col1)),
         n_col2=as.numeric(gsub("/.*$","",col2)),
         perc_col1=round(n_col1/181*100,2),
         perc_col2=round(n_col2/124*100,2),
         col1=ifelse(!is.na(n_col1),
                      paste0(n_col1,"/181 (",perc_col1,"%)"),
                      NA_character_),
         col2=ifelse(!is.na(n_col2),
            paste0(n_col2,"/124 (",perc_col2,"%)"),
            NA_character_)
         )%>%
  filter(Characteristic!="Missing")%>%
  select(-c("n_col1","n_col2","perc_col1","perc_col2"))

table_to_report_bis<-table_to_report_bis%>%relocate(col1,.after=col2)

names(table_to_report_bis)<-c("Characteristic","pCR (N = 124)","No pCR (N = 181)" )


saveRDS(table_to_report_bis,"Save_Results_DataShield/tab44.rds")
```


```{r report44}
# Set Table header
header <- str_squish(str_remove("", "\n"))
# Set Table footer
footer <- str_squish(str_remove("* One patient can have reported several adjuvant treatment types **Warning: information could be too disclosive", "\n"))
# Set custom_tab() defaults
customtab_defaults()
# Create the flextable object
flextable_1 <- custom_tab(table_to_report_bis, header, footer)%>%
autofit()

flextable_1%>%
  # padding( i=c(1,6,11,16,21,26,30), j=1, padding.left=-20)%>%
  bold( bold = TRUE, part = "header")%>%
  bold(i = c(1), j = NULL, bold = TRUE, part = "body")%>%
  set_table_properties(., layout = "fixed", width = 0)%>%
flextable::width(j=1,width = 3) %>%
flextable::width(j=2,width = 1.5)
```


\newpage

## Table 4.5 Summary of adjuvant treatments by adjuvant treatment by pCR status - Among subjects with at least one adjuvant treatments - Full Analysis Set Population


```{r 45 , results='hide'}

# ds.colnames("Herceptin")

ds.dataFrame(x = c("Herceptin"),
             row.names = NULL,
             stringsAsFactors = TRUE, #character variables are converted to a factor 
             DataSHIELD.checks = FALSE,
             newobj = "DESC45",
             datasources = connections,
             notify.of.progress = FALSE)


quali_route_pcr<-DS_descStat_quali_group(df="DESC45",
                               var_row="route",
                               var_col ="pcrstatus",
                               conns=connections,
                               label_vars="Route of administration, n/N (%)**",
                               n_repeat=3)%>%
  mutate(
    Characteristic = case_when(Characteristic == "1"  ~ "Subcutaneous",
                      Characteristic == "2"  ~ "Intravenous", 
                      Characteristic == "3"  ~ "Both",
        TRUE ~ Characteristic )
  )


quali_adjstdtc_missing_pcr<-DS_descStat_quali_group(df="DESC45",
                               var_row="adjstdtc_missing",
                               var_col ="pcrstatus",
                               conns=connections,
                               label_vars="Start date of treatment available, n/N (%)**",
                               n_repeat=3)%>%
  mutate(
    Characteristic = case_when(Characteristic == "1"  ~ "Yes",
                      Characteristic == "2"  ~ "No", 
        TRUE ~ Characteristic )
  )

quali_adjendtc_missing_pcr<-DS_descStat_quali_group(df="DESC45",
                               var_row="adjendtc_missing",
                               var_col ="pcrstatus",
                               conns=connections,
                               label_vars="End date of treatment available, n/N (%)**",
                               n_repeat=3)%>%
  mutate(
    Characteristic = case_when(Characteristic == "1"  ~ "Yes",
                      Characteristic == "2"  ~ "No", 
        TRUE ~ Characteristic )
  )


quali_loca_pcr<-DS_descStat_quali_group(df="DESC45",
                               var_row="loca",
                               var_col ="pcrstatus",
                               conns=connections,
                               label_vars="Location of administration, n/N (%)**",
                               n_repeat=3)%>%
  mutate(
    Characteristic = case_when(Characteristic == "1"  ~ "Hospital",
                      Characteristic == "2"  ~ "Home", 
        TRUE ~ Characteristic )
  )


desc_dose_Num_pcr<-DS_descStat_quanti_group(df="DESC45",
                               var_num="dose",
                               var_fact="pcrstatus",
                               conns=connections,
                               digits=2,
                               label_vars="Maintenance dose (cycle)")


# "At least 1 cell count is 1-nfilter, please regroup"
# desc_dose_bis_Num_pcr<-DS_descStat_quanti_group(df="DESC45",
#                                var_num="dose_bis",
#                                var_fact="pcrstatus",
#                                conns=connections,
#                                digits=2,
#                                label_vars="Maintenance dose (cycle mg/kg or mg)")

  desc_dose_bis_Num_pcr<-desc_dose_Num_pcr%>%
    slice(1)%>%
    mutate(Characteristic="Maintenance dose (cycle mg/kg or mg)",
           `pcrstatus_FALSE (N=180)`="n<3 in at least one split")


desc_numcycl_Num_pcr<-DS_descStat_quanti_group(df="DESC45",
                               var_num="numcycl",
                               var_fact="pcrstatus",
                               conns=connections,
                               digits=2,
                               label_vars="Number of cycles completed")


desc_freq_Num_pcr<-DS_descStat_quanti_group(df="DESC45",
                               var_num="freq",
                               var_fact="pcrstatus",
                               conns=connections,
                               digits=2,
                               label_vars="Administration frequency")

desc_duration_Num_pcr<-DS_descStat_quanti_group(df="DESC45",
                               var_num="duration",
                               var_fact="pcrstatus",
                               conns=connections,
                               digits=2,
                               label_vars="Duration (months)")


trt<-desc_duration_Num_pcr%>%slice(1)%>%
  mutate(Characteristic="Trastuzumab (Herceptin)")

table_to_report<-trt%>%
  bind_rows(desc_duration_Num_pcr)%>%
  bind_rows(desc_freq_Num_pcr)%>%
  bind_rows(desc_dose_Num_pcr)%>%
  bind_rows(desc_dose_bis_Num_pcr)%>%
  bind_rows(quali_route_pcr)%>%
  bind_rows(desc_numcycl_Num_pcr)%>%
  bind_rows(quali_loca_pcr)%>%
  bind_rows(quali_adjendtc_missing_pcr)%>%
  bind_rows(quali_adjstdtc_missing_pcr)

names(table_to_report)<-names(table_to_report)%>%
  gsub("pcrstatus_FALSE",x=.,replacement = "No pCR")%>%
  gsub("pcrstatus_TRUE",x=.,replacement = "pCR")

saveRDS(table_to_report,"Save_Results_DataShield/tab45.rds")

```


```{r }
# Set Table header
header <- str_squish(str_remove("", "\n"))
# Set Table footer
footer <- str_squish(str_remove("Duration of each adjuvant (months) = (End date of treatment – Start date of treatment + 1) / (365.25/12)  **Warning: information could be too disclosive", "\n"))
# Set custom_tab() defaults
customtab_defaults()
# Create the flextable object
flextable_1 <- custom_tab(table_to_report, header, footer)%>%
autofit()

flextable_1%>%
  # padding( i=c(1,6,11,16,21,26,30), j=1, padding.left=-20)%>%
  bold( bold = TRUE, part = "header")%>%
  bold(i = c(1,2,7,12,17,18,23,28,32,35), j = NULL, bold = TRUE, part = "body")%>%
  hline( i = c(1,6,11,16,17,22,27,31,34),
         j = NULL,
         border = fp_border(color = "black", style = "dotted", width = 1),
         part = "body")%>%
flextable::width(j=1,width = 3) %>%
flextable::width(j=2,width = 1.5)

```

\newpage

## Table 4.6 Time between surgery and adjuvant treatment by pCR status - Among subjects with at least one adjuvant treatments - Full Analysis Set Population


```{r 46, results='hide'}

ds.merge(x.name = "PCR_HERCEPTIN",
         y.name = "PCR_cbind",
         by.x.names = c("subjid"),
         by.y.names = c("subjid"),
         suffixes = c(".x", ".y"),
         newobj = "desc46",
         datasources = connections)


dssDeriveColumn('desc46', 'timsurgtoadj_Num', 'as.numeric(timsurgtoadj)', datasources = connections)
dssDeriveColumn('desc46', 'pcr_factor', 'as.factor(pcrstatus)', datasources = connections)

desc_duration_Num_pcr<-DS_descStat_quanti_group(df="desc46",
                               var_num="timsurgtoadj_Num",
                               var_fact="pcr_factor",
                               conns=connections,
                               digits=2,
                               label_vars="Time from surgery to adjuvant treatment initiation of Herceptin (days)")


table_to_report<-desc_duration_Num_pcr

names(table_to_report)<-names(table_to_report)%>%
  gsub("pcr_factor_FALSE",x=.,replacement = "No pCR")%>%
  gsub("pcr_factor_TRUE",x=.,replacement = "pCR")

saveRDS(table_to_report,"Save_Results_DataShield/tab46.rds")

```

```{r }
# Set Table header
header <- str_squish(str_remove("", "\n"))
# Set Table footer
footer <- str_squish(str_remove("Time from surgery to adjuvant treatment initiation of Herceptin (days) = (Date of adjuvant treatment initiation of Herceptin - Surgery date)", "\n"))
# Set custom_tab() defaults
customtab_defaults()
# Create the flextable object
flextable_1 <- custom_tab(table_to_report, header, footer)%>%
autofit()

flextable_1%>%
  # padding( i=c(1,6,11,16,21,26,30), j=1, padding.left=-20)%>%
  bold( bold = TRUE, part = "header")%>%
  bold(i = c(1), j = NULL, bold = TRUE, part = "body")%>%
flextable::width(j=1,width = 3) %>%
flextable::width(j=2,width = 1.5)

```
