# Supplementary material for: Capability and accuracy of usual statistical analyses in a real-world setting using a federated approach
Source: PLoS One. 2024 Nov 14;19(11):e0312697. doi: 10.1371/journal.pone.0312697 (PMC11563485; doi:10.1371/journal.pone.0312697)
Supplement: S6 File — (TXT) [file pone.0312697.s008.txt]

\newpage

## 6.3 Predictive factors for PFS and pCR result

### Table 6.3.1 Correlation matrix - Full Analysis Set Population


```{r,  results='hide',echo=FALSE}

##########################################################################
# AGE_num * BMI 

ds.asNumeric(x.name = "data_logistic$AGE",
                newobj = "AGE_NUM",
                datasources = connections)

anova_BMI_REORDER <- ds.glmSLMA_custom(formula = "AGE_NUM~BMI_REORDER",
              dataName = "data_logistic",
              family = "gaussian",
              datasources = connections,
              newobj ="gaussian_res",
              combine.with.metafor = T)

pval13<-round(metap::sumlog(anova_BMI_REORDER$global_pvalues[,1])$p,4)

##########################################################################
# AGE_num * tclass 

anova_tclas_factor <- ds.glmSLMA_custom(formula = "AGE_NUM~tclas_factor",
              dataName = "data_logistic",
              family = "gaussian",
              datasources = connections,
              newobj ="gaussian_res",
              combine.with.metafor = T)

pval14<-round(metap::sumlog(anova_tclas_factor$global_pvalues[,1])$p,4)

##########################################################################
# AGE_num * nclass 

anova_nclas_factor <- ds.glmSLMA_custom(formula = "AGE_NUM~nclas_factor",
              dataName = "data_logistic",
              family = "gaussian",
              datasources = connections,
              newobj ="gaussian_res",
              combine.with.metafor = T)

pval15<-round(metap::sumlog(anova_nclas_factor$global_pvalues[,1])$p,4)

##########################################################################
# AGE_num * sbr_factor 


ds.asNumeric(x.name = "sbr_notmissing$AGE",
                newobj = "AGE_NUM_sbr",
                datasources = connections)

anova_sbr_factor_hosp1_hosp2 <- ds.glmSLMA_custom(formula = "AGE_NUM_sbr~sbr_factor",
              dataName = "sbr_notmissing",
              family = "gaussian",
              datasources = connections[c(1,2)],
              newobj ="gaussian_res",
              combine.with.metafor = T)

anova_sbr_factor_hosp3 <- ds.glmSLMA_custom(formula = "AGE_NUM_sbr~sbr_factor",
              dataName = "sbr_notmissing",
              family = "gaussian",
              datasources = connections[c(3)],
              newobj ="gaussian_res",
              combine.with.metafor = T)

pval16<-round(metap::sumlog(c(anova_sbr_factor_hosp1_hosp2$global_pvalues[,1],
                              anova_sbr_factor_hosp3$global_pvalues[,1]))$p,4)

##########################################################################
# AGE_num * embol 

anova_embol <- ds.glmSLMA_custom(formula = "AGE_NUM~embol",
              dataName = "data_logistic",
              family = "gaussian",
              datasources = connections,
              newobj ="gaussian_res",
              combine.with.metafor = T)

pval17<-round(metap::sumlog(anova_embol$global_pvalues[,1])$p,4)


##########################################################################
# AGE_num * hormgr 

anova_hormgr <- ds.glmSLMA_custom(formula = "AGE_NUM~hormgr",
              dataName = "data_logistic",
              family = "gaussian",
              datasources = connections,
              newobj ="gaussian_res",
              combine.with.metafor = T)

pval18<-round(metap::sumlog(anova_hormgr$global_pvalues[,1])$p,4)


##########################################################################
# AGE_num * pcrstatus 

anova_pcrstatus <- ds.glmSLMA_custom(formula = "AGE_NUM~pcrstatus",
              dataName = "data_logistic",
              family = "gaussian",
              datasources = connections,
              newobj ="gaussian_res",
              combine.with.metafor = T)

pval19<-round(metap::sumlog(anova_pcrstatus$global_pvalues[,1])$p,4)


##########################################################################
# AGE * BMI 
DS_descStat_quali_group(df="data_logistic",
                         var_row="AGECLASS",
                         var_col ="BMICLASS",
                         conns=connections,
                         label_vars="",
                         n_repeat=5)

pval23<-pvalue


##########################################################################
# AGE * tclas_factorS 
DS_descStat_quali_group(df="data_logistic",
                         var_row="AGECLASS",
                         var_col ="tclas_factor",
                         conns=connections,
                         label_vars="",
                         n_repeat=5)

pval24<-pvalue

##########################################################################
# AGE * nclas_factorS 
DS_descStat_quali_group(df="data_logistic",
                         var_row="AGECLASS",
                         var_col ="nclas_factor",
                         conns=connections,
                         label_vars="",
                         n_repeat=5)

pval25<-pvalue

##########################################################################
# AGE * sbr_factor 
DS_descStat_quali_group(df="sbr_notmissing",
                         var_row="AGECLASS",
                         var_col ="sbr_factor",
                         conns=connections,
                         label_vars="",
                         n_repeat=5)

pval26<-pvalue

##########################################################################
# AGE * EMBOL 
DS_descStat_quali_group(df="data_logistic",
                         var_row="AGECLASS",
                         var_col ="embol",
                         conns=connections,
                         label_vars="",
                         n_repeat=5)

pval27 <- pvalue

##########################################################################
# AGE * HORMONAL 
DS_descStat_quali_group(df="data_logistic",
                         var_row="AGECLASS",
                         var_col ="hormgr",
                         conns=connections,
                         label_vars="",
                         n_repeat=5)

pval28<-pvalue

##########################################################################
# AGE * PCR 
DS_descStat_quali_group(df="data_logistic",
                         var_row="AGECLASS",
                         var_col ="pcrstatus",
                         conns=connections,
                         label_vars="",
                         n_repeat=5)

pval29<-pvalue


##########################################################################
# BMI * tclas_factorS 
DS_descStat_quali_group(df="data_logistic",
                         var_row="BMICLASS",
                         var_col ="tclas_factor",
                         conns=connections,
                         label_vars="",
                         n_repeat=5)

pval34<-pvalue

##########################################################################
# BMI * nclas_factorS 
DS_descStat_quali_group(df="data_logistic",
                         var_row="BMICLASS",
                         var_col ="nclas_factor",
                         conns=connections,
                         label_vars="",
                         n_repeat=5)

pval35<-pvalue

##########################################################################
# BMI * sbr_factor 
DS_descStat_quali_group(df="sbr_notmissing",
                         var_row="BMICLASS",
                         var_col ="sbr_factor",
                         conns=connections,
                         label_vars="",
                         n_repeat=5)

pval36<-pvalue

##########################################################################
# BMI * EMBOL 
DS_descStat_quali_group(df="data_logistic",
                         var_row="BMICLASS",
                         var_col ="embol",
                         conns=connections,
                         label_vars="",
                         n_repeat=5)

pval37 <- pvalue

##########################################################################
# BMI * HORMONAL 
DS_descStat_quali_group(df="data_logistic",
                         var_row="BMICLASS",
                         var_col ="hormgr",
                         conns=connections,
                         label_vars="",
                         n_repeat=5)

pval38<-pvalue

##########################################################################
# BMI * PCR 
DS_descStat_quali_group(df="data_logistic",
                         var_row="BMICLASS",
                         var_col ="pcrstatus",
                         conns=connections,
                         label_vars="",
                         n_repeat=5)

pval39<-pvalue


##########################################################################
# tclas_factorS * nclas_factorS 
DS_descStat_quali_group(df="data_logistic",
                         var_row="tclas_factor",
                         var_col ="nclas_factor",
                         conns=connections,
                         label_vars="",
                         n_repeat=5)

pval45<-pvalue


##########################################################################
# tclas_factorS * sbr_factor 
DS_descStat_quali_group(df="sbr_notmissing",
                         var_row="tclas_factor",
                         var_col ="sbr_factor",
                         conns=connections,
                         label_vars="",
                         n_repeat=5)

pval46<-pvalue


##########################################################################
# tclas_factorS * EMBOL 
DS_descStat_quali_group(df="data_logistic",
                         var_row="tclas_factor",
                         var_col ="embol",
                         conns=connections,
                         label_vars="",
                         n_repeat=5)

pval47 <- pvalue

##########################################################################
# tclas_factorS * HORMONAL 
DS_descStat_quali_group(df="data_logistic",
                         var_row="tclas_factor",
                         var_col ="hormgr",
                         conns=connections,
                         label_vars="",
                         n_repeat=5)

pval48<-pvalue

##########################################################################
# tclas_factorS * PCR 
DS_descStat_quali_group(df="data_logistic",
                         var_row="tclas_factor",
                         var_col ="pcrstatus",
                         conns=connections,
                         label_vars="",
                         n_repeat=5)

pval49<-pvalue


##########################################################################
# nclas_factorS * sbr_factor 
DS_descStat_quali_group(df="sbr_notmissing",
                         var_row="nclas_factor",
                         var_col ="sbr_factor",
                         conns=connections,
                         label_vars="",
                         n_repeat=5)

pval56<-pvalue

##########################################################################
# nclas_factorS * EMBOL 
DS_descStat_quali_group(df="data_logistic",
                         var_row="nclas_factor",
                         var_col ="embol",
                         conns=connections,
                         label_vars="",
                         n_repeat=5)

pval57 <- pvalue

##########################################################################
# nclas_factorS * HORMONAL 
DS_descStat_quali_group(df="data_logistic",
                         var_row="nclas_factor",
                         var_col ="hormgr",
                         conns=connections,
                         label_vars="",
                         n_repeat=5)

pval58<-pvalue

##########################################################################
# nclas_factorS * PCR 
DS_descStat_quali_group(df="data_logistic",
                         var_row="nclas_factor",
                         var_col ="pcrstatus",
                         conns=connections,
                         label_vars="",
                         n_repeat=5)

pval59<-pvalue
  


##########################################################################
# sbr_factor * EMBOL 
test<-DS_descStat_quali_group(df="sbr_notmissing",
                         var_row="sbr_factor",
                         var_col ="embol",
                         conns=connections,
                         label_vars="",
                         n_repeat=5)

pval67 <- pvalue


##########################################################################
# sbr_factor * HORMONAL 
DS_descStat_quali_group(df="sbr_notmissing",
                         var_row="sbr_factor",
                         var_col ="hormgr",
                         conns=connections,
                         label_vars="",
                         n_repeat=5)

pval68<-pvalue

##########################################################################
# sbr_factor * PCR 
DS_descStat_quali_group(df="sbr_notmissing",
                         var_row="sbr_factor",
                         var_col ="pcrstatus",
                         conns=connections,
                         label_vars="",
                         n_repeat=5)

pval69<-pvalue


##########################################################################
# EMBOL * HORMONAL 
DS_descStat_quali_group(df="data_logistic",
                         var_row="embol",
                         var_col ="hormgr",
                         conns=connections,
                         label_vars="",
                         n_repeat=5)

pval78<-pvalue

##########################################################################
# EMBOL * PCR 
DS_descStat_quali_group(df="data_logistic",
                         var_row="embol",
                         var_col ="pcrstatus",
                         conns=connections,
                         label_vars="",
                         n_repeat=5)

pval79<-pvalue


##########################################################################
# HORMONAL * PCR 
DS_descStat_quali_group(df="data_logistic",
                         var_row="hormgr",
                         var_col ="pcrstatus",
                         conns=connections,
                         label_vars="",
                         n_repeat=5)

pval89<-pvalue


col1<-c("Age (years)","Age group (years)","BMI (kg/m2)",
        "T classification","N classification","SBR Grade","Presence of vascular emboli",
        "Hormonal receptors status","pCR results")
pval1<-c("ND","ND",pval13,pval14,pval15,pval16,pval17,pval18,pval19)
pval2<-c(NA,"ND",pval23,pval24,pval25,pval26,pval27,pval28,pval29)
pval3<-c(NA,NA,"ND",pval34,pval35,pval36,pval37,pval38,pval39)
pval4<-c(NA,NA,NA,"ND",pval45,pval46,pval47,pval48,pval49)
pval5<-c(NA,NA,NA,NA,"ND",pval56,pval57,pval58,pval59)
pval6<-c(NA,NA,NA,NA,NA,"ND",pval67,pval68,pval69)
pval7<-c(NA,NA,NA,NA,NA,NA,"ND",pval78,pval79)
pval8<-c(NA,NA,NA,NA,NA,NA,NA,"ND",pval89)
pval9<-c(NA,NA,NA,NA,NA,NA,NA,NA,"ND")

outp631 <- data.frame(col1,
                      pval1,
                      pval2,pval3,
                      pval4,pval5,pval6,pval7,pval8,pval9
                      )

saveRDS(outp631,"Save_Results_DataShield/tab631.rds")

```


```{r}

f1<-flextable(outp631)%>%
set_header_labels(values=list(col1= "Variables",
                              pval1="Age (years)",
                              pval2="Age group (years)",
                              pval3="BMI (kg/m2)",
                              pval4="T classification",
                              pval5="N classification",
                              pval6="SBR Grade",
                              pval7="Presence of vascular emboli",
                              pval8="Hormonal receptors status",
                              pval9="pCR results"))

f1<-bg(f1, i = ~ (as.numeric(pval1)<0.05 | pval1<0.05), j=~ pval1, bg="Lightblue")
f1<-bg(f1, i = ~ as.numeric(pval2)<0.05, j=~ pval2, bg="Lightblue")
f1<-bg(f1, i = ~ as.numeric(pval3)<0.05, j=~ pval3, bg="Lightblue")
f1<-bg(f1, i = ~ as.numeric(pval4)<0.05, j=~ pval4, bg="Lightblue")
f1<-bg(f1, i = ~ as.numeric(pval5)<0.05, j=~ pval5, bg="Lightblue")
f1<-bg(f1, i = ~ as.numeric(pval6)<0.05, j=~ pval6, bg="Lightblue")
f1<-bg(f1, i = ~ as.numeric(pval7)<0.05, j=~ pval7, bg="Lightblue")
f1<-bg(f1, i = ~ as.numeric(pval8)<0.05, j=~ pval8, bg="Lightblue")
f1<-bg(f1, i = ~ as.numeric(pval9)<0.05, j=~ pval9, bg="Lightblue")


f1%>%
flextable::width(j="col1",width = 0.97)%>%
flextable::width(j="pval1",width = 0.70)%>%
flextable::width(j="pval2",width = 0.81)%>%
flextable::width(j="pval3",width = 0.69)%>%
flextable::width(j="pval4",width = 1)%>%
flextable::width(j="pval5",width = 1)%>%
flextable::width(j="pval6",width = 0.56)%>%
flextable::width(j="pval7",width = 0.69)%>%
flextable::width(j="pval8",width = 0.81)%>%
flextable::width(j="pval9",width = 0.56)%>%
flextable::add_footer_row(values = "Between qualitative variables: Chi² test has been used when all expected counts are >= 5. Otherwise, the Fisher exact test has been used. P-value is displayed in the above table", colwidths = 10 )%>%
flextable::add_footer_row(values = "Between quantitative and qualitative variables: Anova have been used: the p-value displayed is the p-value of the Type 3 test of fixed effects. P-value is displayed in the above table.", colwidths = 10 )%>%
flextable::add_footer_row(values = "ND: Not Done ", colwidths = 10 ) %>%
flextable::add_footer_row(values = "* pCR results = pCR if ypT0/Tis ypN0 is ticked Yes OR, Grade 1 or Grade 2 are ticked for Classification Chevallier OR, TA and NA are ticked for Classification Sataloff OR, RCB0 is ticked for Classification RCB", colwidths = 10) 
```
