# Supplementary material for: Capability and accuracy of usual statistical analyses in a real-world setting using a federated approach
Source: PLoS One. 2024 Nov 14;19(11):e0312697. doi: 10.1371/journal.pone.0312697 (PMC11563485; doi:10.1371/journal.pone.0312697)
Supplement: S7 File — (TXT) [file pone.0312697.s009.txt]

\newpage

# 5 Efficacy Analyses

## 5.1 Time to event analyses

```{r,  results='hide',echo=FALSE}

substrRight <- function(x, n){
  substr(x, nchar(x)-n+1, nchar(x))
}


ds.asNumeric(x.name = "ADTTE$EVT",
             newobj = "EVENT",
             datasources = connections)
         
ds.asNumeric(x.name = "ADTTE$AVAL",
             newobj = "SURVTIME",
             datasources = connections)

dssDeriveColumn('ADTTE', 'AVAL_ROUND', 'round(AVAL,0)', datasources = connections)
ds.asNumeric(x.name = "ADTTE$AVAL_ROUND",
             newobj = "SURVTIME_ROUND",
             datasources = connections)

ds.asNumeric(x.name = "ADTTE$herceptin_dt",
             newobj = "STARTTIME",
             datasources = connections)

ds.asNumeric(x.name = "ADTTE$progdtc_d",
             newobj = "ENDTIME",
             datasources = connections)


dssDeriveColumn('ADTTE', 'pcr_factor', 'as.factor(pcrstatus)', datasources = connections)

dssDeriveColumn('ADTTE', 'sbr_num', 'as.numeric(sbr)', datasources = connections)
dssDeriveColumn('ADTTE', 'sbr1', 'sbr_num==1', datasources = connections)
dssDeriveColumn('ADTTE', 'sbr2', 'sbr_num==2', datasources = connections)
dssDeriveColumn('ADTTE', 'sbr3', 'sbr_num==3', datasources = connections)
dssDeriveColumn('ADTTE', 'sbr4', 'sbr_num==4', datasources = connections)
dssDeriveColumn('ADTTE', 'sbr_factor', 'as.factor(1*sbr1 + 1*sbr2 + 2*sbr3)', datasources = connections)

dssDeriveColumn('ADTTE', 'BMICLASS_factor', 'as.factor(BMICLASS)', datasources = connections)
dssDeriveColumn('ADTTE', 'AGECLASS_factor', 'as.factor(AGECLASS)', datasources = connections)


dssDeriveColumn('ADTTE', 'tclas_factor', 'as.factor(Tclas_sup3)', datasources = connections)


dssDeriveColumn('ADTTE', 'nclas_factor', 'as.factor(Nclas_pool)', datasources = connections)

dssDeriveColumn('ADTTE', 'embol_factor', 'as.factor(embol)', datasources = connections)

dssDeriveColumn('ADTTE', 'hormgr_factor', 'as.factor(hormgr)', datasources = connections)

library(dsSurvivalClient)

```

### Table 5.1.1 Summary of time from herceptin adjuvant treatment to PFS, overall and by pCR result - Kaplan-Meier estimation - Among subjects with herceptin adjuvant treatment start date available - Full Analysis Set Population


```{r , include=FALSE}


surv_tables<-ds.KMcurves(formula = 'survival::Surv(time=SURVTIME,event=EVENT)~1 + PCR_REORDER', 
                                dataName = 'ADTTE', 
                                datasources = connections)

saveRDS(surv_table_ALL,"Save_Results_DataShield/survtable_mod_by_pcr.rds")


quantile_dataFrame=function(fit,quant=c(0.1,0.5)){
  if(length(fit$n) >1){
    res<-quantile(fit,quant)
    
    res_df<-res%>%as.data.frame()%>%
      rownames_to_column()%>%
      left_join(summary(fit)$table%>%
                  as.data.frame()%>%
                  rownames_to_column(),
                by="rowname"
      )%>%
      rename("Strata"=rowname)
  }else{
    res<-quantile(fit,quant)
    
    
    res_df<-res%>%as.data.frame()%>%
      rownames_to_column()%>%
      mutate(across(everything(),as.character))%>%
      group_by(rowname)%>%
      pivot_longer(cols=!contains("rowname"),names_to = "quantile")%>%
      mutate(rowname=paste0(quantile,".",rowname))%>%
      select(-quantile)%>%
      pivot_wider(names_from = rowname)%>%
      mutate(rowname="All")%>%
      left_join(summary(fit)$table%>%
                  t()%>%
                  as.data.frame()%>%
                  mutate(rowname="All"),
                by="rowname"
      )%>%
      rename("Strata"=rowname)%>%
      mutate(across(!contains("strata"),as.numeric))
  }

    
    return(res_df)
}

surv_specific_time=function(fit,timepoints=1:4){
  if(length(fit$n) >1){
    res<-summary(fit,times=timepoints)
    
    all_times<-res$surv%>%
      bind_cols(res$lower)%>%
      bind_cols(res$upper)%>%
      bind_cols(rep(res$n,each=length(timepoints)))%>%
      bind_cols(res$strata)%>%
      bind_cols(rep(timepoints,length(fit$n)))%>%
      rename("surv"=1,"lower"=2,"upper"=3,"N"=4,"Time"=6,"Strata"=5)

  }else{
    res<-summary(fit,times=timepoints)
    
    all_times<-res$surv%>%
      bind_cols(res$lower)%>%
      bind_cols(res$upper)%>%
      bind_cols(res$n)%>%
      bind_cols(timepoints)%>%
      rename("surv"=1,"lower"=2,"upper"=3,"N"=4,"Time"=5)
  }

    
    return(all_times)
}
  

all_fit<-purrr::map(surv_tables,extract2,2)

saveRDS(all_fit,"Save_Results_DataShield/survfit_mod_by_pcr.rds")

quantile10_N<-purrr::map(all_fit,quantile_dataFrame,c(0.1,0.5))%>%
  imap(., ~ .x%>%mutate(Server=.y))%>%
  bind_rows()%>%
  group_by(Strata)%>%
  summarise(N=sum(n.max,na.rm=T),
            N.event=sum(events,na.rm=T))

quantile10_ICL<-purrr::map(all_fit,quantile_dataFrame,c(0.1,0.5))%>%
  imap(., ~ .x%>%mutate(Server=.y))%>%
  bind_rows()%>%
  group_by(Strata)%>%
  filter(!is.na(quantile.10))%>%
  summarise(Q10=round(sum(quantile.10*n.max,na.rm=T)/sum(n.max,na.rm=T),2),
            Q10_LCL=round(sum(lower.10*n.max,na.rm=T)/sum(n.max,na.rm=T),2),
            Q10_UCL=round(sum(upper.10*n.max,na.rm=T)/sum(n.max,na.rm=T),2))

            
quantile10<-quantile10_ICL%>%left_join(quantile10_N)%>%
  ungroup()%>%
  mutate(Q10=paste0(Q10," (",Q10_LCL,";",Q10_UCL,")"))%>%
  select(Strata,N,"Number of event**"=N.event, "10% Percentile (95% CI)"=Q10)%>%
  mutate(
    Strata=case_when(
      Strata=="PCR_REORDER=FALSE" ~ "No pCR",
      Strata=="PCR_REORDER=TRUE" ~ "pCR")
  )

# quantile10<-purrr::map(all_fit,quantile_dataFrame,c(0.1,0.5))%>%
#   imap(., ~ .x%>%mutate(Server=.y))%>%
#   bind_rows()%>%
#   group_by(Strata)%>%
#   summarise(N=sum(n.max,na.rm=T),
#             N.event=sum(events,na.rm=T),
#             Q10=round(sum(quantile.10*n.max,na.rm=T)/sum(n.max,na.rm=T),2),
#             Q10_LCL=round(sum(lower.10*n.max,na.rm=T)/sum(n.max,na.rm=T),2),
#             Q10_UCL=round(sum(upper.10*n.max,na.rm=T)/sum(n.max,na.rm=T),2))%>%
#   ungroup()%>%
#   mutate(Q10=paste0(Q10," (",Q10_LCL,";",Q10_UCL,")"))%>%
#   select(Strata,N,"Number of event**"=N.event, "10% Percentile (95% CI)"=Q10)%>%
#   mutate(
#     Strata=case_when(
#       Strata=="PCR_REORDER=FALSE" ~ "No pCR",
#       Strata=="PCR_REORDER=TRUE" ~ "pCR")
#   )

quantile10_PCR<-data.frame (Strata="pCR results*" )%>%
  bind_rows(quantile10)


surv_specificTimes_PCR<-purrr::map(all_fit,surv_specific_time,1:4)%>%
  imap(., ~ .x%>%mutate(Server=.y))%>%
  bind_rows()%>%
  group_by(Time,Strata)%>%
  summarise(N_tot=sum(N,na.rm=T),
            Surv=round(sum(surv*N,na.rm=T)/sum(N,na.rm=T),3)*100,
            Surv_LCL=round(sum(lower*N,na.rm=T)/sum(N,na.rm=T),3)*100,
            Surv_UCL=round(sum(upper*N,na.rm=T)/sum(N,na.rm=T),3)*100)%>%
  ungroup()%>%
  mutate(surv_ic=paste0(round(Surv,2)," (",round(Surv_LCL,2),";",round(Surv_UCL),")"))%>%
  mutate(Time=paste0("At ", Time, " years (95%IC)"))%>%
  select(Strata,surv_ic,Time)%>%
  pivot_wider(names_from = Time,values_from=surv_ic)%>%
  mutate(
    Strata=case_when(
      Strata=="PCR_REORDER=FALSE" ~ "No pCR",
      Strata=="PCR_REORDER=TRUE" ~ "pCR")
  )


surv_specificTimes_PCR<-data.frame (Strata="pCR results*" )%>%
  bind_rows(surv_specificTimes_PCR)


surv_tables<-ds.KMcurves(formula = 'survival::Surv(time=SURVTIME,event=EVENT)~1', 
                                dataName = 'ADTTE', 
                                datasources = connections)


all_fit<-purrr::map(surv_tables,extract2,2)

saveRDS(all_fit,"Save_Results_DataShield/survfit_mod_all.rds")
saveRDS(surv_table_ALL,"Save_Results_DataShield/survtable_mod_all.rds")

quantile10_N<-purrr::map(all_fit,quantile_dataFrame,c(0.1,0.5))%>%
  imap(., ~ .x%>%mutate(Server=.y))%>%
  bind_rows()%>%
  group_by(Strata)%>%
  summarise(N=sum(n.max,na.rm=T),
            N.event=sum(events,na.rm=T))

quantile10<-purrr::map(all_fit,quantile_dataFrame,c(0.1,0.5))%>%
  imap(., ~ .x%>%mutate(Server=.y))%>%
  bind_rows()%>%
  group_by(Strata)%>%
  filter(!is.na(quantile.10))%>%
  summarise(Q10=round(sum(quantile.10*n.max,na.rm=T)/sum(n.max,na.rm=T),2))

quantile10_lcl<-purrr::map(all_fit,quantile_dataFrame,c(0.1,0.5))%>%
  imap(., ~ .x%>%mutate(Server=.y))%>%
  bind_rows()%>%
  group_by(Strata)%>%
  filter(!is.na(lower.10))%>%
  summarise(Q10_LCL=round(sum(lower.10*n.max,na.rm=T)/sum(n.max,na.rm=T),2))

quantile10_ucl<-purrr::map(all_fit,quantile_dataFrame,c(0.1,0.5))%>%
  imap(., ~ .x%>%mutate(Server=.y))%>%
  bind_rows()%>%
  group_by(Strata)%>%
  filter(!is.na(upper.10))%>%
  summarise(Q10_UCL=round(sum(upper.10*n.max,na.rm=T)/sum(n.max,na.rm=T),2))

            
quantile10_ALL<-quantile10_N%>%
  left_join(quantile10)%>%
  left_join(quantile10_lcl)%>%
  left_join(quantile10_ucl)%>%
  ungroup()%>%
  mutate(Q10=paste0(Q10," (",Q10_LCL,";",Q10_UCL,")"))%>%
  select(Strata,N,"Number of event**"=N.event, "10% Percentile (95% CI)"=Q10)


surv_specificTimes_OVERALL<-purrr::map(all_fit,surv_specific_time,1:4)%>%
  imap(., ~ .x%>%mutate(Server=.y))%>%
  bind_rows()%>%
  group_by(Time)%>%
  summarise(N_tot=sum(N,na.rm=T),
            Surv=round(sum(surv*N,na.rm=T)/sum(N,na.rm=T),3)*100,
            Surv_LCL=round(sum(lower*N,na.rm=T)/sum(N,na.rm=T),3)*100,
            Surv_UCL=round(sum(upper*N,na.rm=T)/sum(N,na.rm=T),3)*100)%>%
  ungroup()%>%
  mutate(surv_ic=paste0(round(Surv,2)," (",round(Surv_LCL,2),";",round(Surv_UCL),")"))%>%
  mutate(Time=paste0("At ", Time, " years (95%IC)"))%>%
  mutate(Strata="All")%>%
  select(Strata,surv_ic,Time)%>%
  pivot_wider(names_from = Time,values_from=surv_ic)
  


to_report_quanti<-quantile10_ALL%>%
  bind_rows(quantile10_PCR)


to_report_specific<-surv_specificTimes_OVERALL%>%
  bind_rows(surv_specificTimes_PCR)
```

```{r }
# Set Table header
header <- str_squish(str_remove("", "\n"))
# Set Table footer
footer <- str_squish(str_remove("
Patients who did not experience event were censored at their last consultation date. If this date is missing, they were censored at the last adjuvant treatment date.

* pCR results = pCR if ypT0/Tis ypN0 is ticked Yes OR, Grade 1 or Grade 2 are ticked for Classification Chevallier OR, TA and NA are ticked for Classification Sataloff OR, RCB0 is ticked for Classification RCB.

** Warning: information could be too disclosive", "\n"))
# Set custom_tab() defaults
customtab_defaults()
# Create the flextable object
flextable_1 <- custom_tab(to_report_quanti, header, footer)%>%
autofit()

flextable_1


```


\newpage

### Table 5.1.2 Survival probabilities of time from herceptin adjuvant treatment to PFS, overall and by pCR result - Kaplan-Meier estimation - Among subjects with herceptin adjuvant treatment start date available - Full Analysis Set Population


:::warning

Warning: following information could be too disclosive!

:::

```{r }
# Set Table header
header <- str_squish(str_remove("", "\n"))
# Set Table footer
footer <- str_squish(str_remove("
Patients who did not experience event were censored at their last consultation date. If this date is missing, they were censored at the last adjuvant treatment date.

* pCR results = pCR if ypT0/Tis ypN0 is ticked Yes OR, Grade 1 or Grade 2 are ticked for Classification Chevallier OR, TA and NA are ticked for Classification Sataloff OR, RCB0 is ticked for Classification RCB", "\n"))
# Set custom_tab() defaults
customtab_defaults()
# Create the flextable object
flextable_1 <- custom_tab(to_report_specific, header, footer)%>%
autofit()

flextable_1


```

\newpage

### Table 5.1.3 Summary of time from herceptin adjuvant treatment to PFS - Kaplan-Meier curve - Among subjects with herceptin adjuvant treatment start date available - Full Analysis Set Population

:::warning

Warning: following information could be too disclosive!

:::

```{r,message=FALSE,include=FALSE}

plot_KM_overall<-ds.KMcurves(formula = 'survival::Surv(time=SURVTIME,event=EVENT)~1', 
                                dataName = 'ADTTE', 
                                datasources = connections,
            print=T)


```

```{r}

plot_KM_overall+scale_color_discrete(labels=c('Overall'))+
  guides(color=guide_legend(title=""))

```

\newpage

### Table 5.1.4 Summary of time from herceptin adjuvant treatment to PFS by pCR result - Kaplan-Meier curve - Among subjects with herceptin adjuvant treatment start date available - Full Analysis Set Population

:::warning

Warning: following information could be too disclosive!

:::

```{r, include=FALSE}
plot_KM_pcr<-ds.KMcurves(formula = 'survival::Surv(time=SURVTIME,event=EVENT)~1 + PCR_REORDER', 
                                dataName = 'ADTTE', 
                                datasources = connections,
            print=T)

```

```{r}

cols <- c("ALL: PCR_REORDER=TRUE" = "#FAA59F", "ALL: PCR_REORDER=FALSE" = "#02BFC5")


plot_KM_pcr+
  scale_color_manual(values = cols,labels=c('No pCR', 'PcR'))

```


\newpage

# 6 Exploratory Analyses

## 6.1 Predictive factors for PFS

### Table 6.1.1 PFS - Univariate Cox proportional hazard analysis - Among subjects with herceptin adjuvant treatment start date available - Full Analysis Set Population


```{r, include = FALSE}


# raw results library(forestplot)

res_octopize_ano_611 <- readRDS("X:/01_Etudes/ROC_4840_Directlink_Biostatistique/05_STAT/02_ETUDES/KADOR_anonymisation/01_FA/02_DOCUMENTS/PGM R/Keyrus Code/AD/OCTOPIZE/octopize_all.rds")%>%
  filter(output=="tab611")


 ############################################################################################
 # PCR factor
 ############################################################################################

# ds.levels("ADTTE$pcr_factor")

ds.changeRefGroup(x = "ADTTE$pcr_factor",
                  ref = "TRUE",
                  newobj = "PCR_REORDER",
                  datasources = connections)


cox_results<-dsSurvivalClient::ds.coxph.SLMA(formula = 'survival::Surv(time=SURVTIME,event=EVENT)~ PCR_REORDER', 
                                dataName = 'ADTTE', 
                                datasources = connections)

saveRDS(cox_results,"Save_Results_DataShield/cox_results_PCR_REORDER.rds")

input_logHR = c(cox_results$`hospitalserver1`$coefficients[1,1], 
        cox_results$`hospitalserver2`$coefficients[1,1], 
        cox_results$`hospitalserver3`$coefficients[1,1])
        
input_se    = c(cox_results$`hospitalserver1`$coefficients[1,3], 
        cox_results$`hospitalserver2`$coefficients[1,3], 
        cox_results$`hospitalserver3`$coefficients[1,3])
        
meta_model <- metafor::rma(input_logHR, sei = input_se, method = 'REML')


input_pvalues    = c(cox_results$`hospitalserver1`$waldtest[3], 
        cox_results$`hospitalserver2`$waldtest[3], 
        cox_results$`hospitalserver3`$waldtest[3])

global_pvalue<-round(metap::sumlog(input_pvalues)$p,4)

results<-data.frame (param  = c("param","estimate", "se", "pval"),
                  value = c("pcr_factor1",meta_model$beta,meta_model$se,meta_model$pval)
                  )%>%
  pivot_wider(names_from = param, values_from = value)%>%
  mutate(se=as.numeric(se),
         estimate=as.numeric(estimate))

results<-results%>%
      mutate(CI_lower=  meta::ci(results$estimate, results$se, level = 0.95, df = NULL, null.effect = 0)$lower,
           CI_upper=  meta::ci(estimate, se, level = 0.95, df = NULL, null.effect = 0)$upper,
           HR=round(exp(estimate),2),
           HR_Lower=round(exp(CI_lower),2),
           HR_Upper=round(exp(CI_upper),2),
           CI=paste0("[",HR_Lower,";",HR_Upper,"]"),
           pval=round(as.numeric(pval),4))%>%
  mutate(Characteristic=substrRight(param,1))  

results_pval<-results%>%
  select(Characteristic,HR,CI,pval)%>%
  slice(1)%>%
  mutate(Characteristic="pCR results**",
         pval=global_pvalue)%>%
  select(Characteristic,pval)

results_HR<-results%>%
  select(Characteristic,HR,CI)

qual_event_pcr<-DS_descStat_quali_group(df="ADTTE",
                               var_row="pcr_factor",
                               var_col ="EVT",
                               conns=connections,
                               label_vars="pCR results**",
                               n_repeat=3)

surv_to_report_pcr<-qual_event_pcr%>%
  left_join(results_HR)%>%
  left_join(results_pval)%>%
  mutate(
    Characteristic=case_when(
      Characteristic=="1" ~ "No pCR",
      Characteristic=="2" ~ "pCR",
      TRUE ~ Characteristic))%>%
  mutate(pval=round(as.numeric(pval),4))


# forest plot of results 
res_octopize_ano_611_temp<-res_octopize_ano_611%>%
  filter(variable=="pcrstatus",
         str_detect(name,"HR")| str_detect(name,"pval"))%>%
  select(name,octopize_1)%>%
  pivot_wider(names_from = name,values_from = octopize_1)%>%
  rename("HR_Lower"="HRLCI","HR_Upper"="HRUCI")%>%
  mutate(split="Raw Results")


all_pval<-map(cox_results,pluck,"coefficients")%>%as.data.frame()%>%
  select(contains("Pr"))%>%
  rownames_to_column()%>%
  pivot_longer(cols=starts_with("hosp"),names_to = "variable",values_to = "coefs")

all_n<-map(cox_results,pluck,"n")%>%unlist()%>%as.data.frame()%>%
  rename("coefs"=1)%>%
  rownames_to_column( var = "variable")%>%
  mutate(variable=paste0(variable,".N"),
         rowname="PCR_REORDERFALSE" )

pdf("Forest_plots/Forest_Survival_pCR.pdf", width = 9, height = 7, onefile = FALSE)  
custom_forestPlot("PCR_REORDERFALSE","pCR results - No pCR")
dev.off()


 ############################################################################################
 # EMBOL factor
 ############################################################################################

cox_results<-dsSurvivalClient::ds.coxph.SLMA(formula = 'survival::Surv(time=SURVTIME,event=EVENT)~1 + embol_factor', 
                                dataName = 'ADTTE', 
                                datasources = connections)

saveRDS(cox_results,"Save_Results_DataShield/cox_results_embol.rds")

input_logHR = c(cox_results$`hospitalserver1`$coefficients[1,1], 
        cox_results$`hospitalserver2`$coefficients[1,1], 
        cox_results$`hospitalserver3`$coefficients[1,1])
        
input_se    = c(cox_results$`hospitalserver1`$coefficients[1,3], 
        cox_results$`hospitalserver2`$coefficients[1,3], 
        cox_results$`hospitalserver3`$coefficients[1,3])
        
meta_model <- metafor::rma(input_logHR, sei = input_se, method = 'REML')


input_pvalues    = c(cox_results$`hospitalserver1`$waldtest[3], 
        cox_results$`hospitalserver2`$waldtest[3], 
        cox_results$`hospitalserver3`$waldtest[3])

global_pvalue<-round(metap::sumlog(input_pvalues)$p,4)

results<-data.frame (param  = c("param","estimate", "se", "pval"),
                  value = c("embol_factor2",meta_model$beta,meta_model$se,meta_model$pval)
                  )%>%
  pivot_wider(names_from = param, values_from = value)%>%
  mutate(se=as.numeric(se),
         estimate=as.numeric(estimate))

results<-results%>%
      mutate(CI_lower=  meta::ci(results$estimate, results$se, level = 0.95, df = NULL, null.effect = 0)$lower,
           CI_upper=  meta::ci(estimate, se, level = 0.95, df = NULL, null.effect = 0)$upper,
           HR=round(exp(estimate),2),
           HR_Lower=round(exp(CI_lower),2),
           HR_Upper=round(exp(CI_upper),2),
           CI=paste0("[",HR_Lower,";",HR_Upper,"]"),
           pval=round(as.numeric(pval),4))%>%
    mutate(Characteristic=substrRight(param,1)) 

results_pval<-results%>%
    slice(1)%>%
  mutate(Characteristic="Presence of vascular emboli**",
         pval=global_pvalue)%>%
  select(Characteristic,pval)

results_HR<-results%>%
  select(Characteristic,HR,CI)

qual_event_embol<-DS_descStat_quali_group(df="ADTTE",
                               var_row="embol_factor",
                               var_col ="EVT",
                               conns=connections,
                               label_vars="Presence of vascular emboli**",
                               n_repeat=3)

surv_to_report_embol<-qual_event_embol%>%
  left_join(results_HR)%>%
    left_join(results_pval)%>%
  mutate(
    Characteristic=case_when(
      Characteristic=="1" ~ "Yes",
      Characteristic=="2" ~ "No",
      TRUE ~ Characteristic))%>%
  mutate(pval=round(as.numeric(pval),4))

# forest plot of results 
res_octopize_ano_611_temp<-res_octopize_ano_611%>%
  filter(variable=="embolc",
         str_detect(name,"HR")| str_detect(name,"pval"))%>%
  select(name,octopize_1)%>%
  pivot_wider(names_from = name,values_from = octopize_1)%>%
  rename("HR_Lower"="HRLCI","HR_Upper"="HRUCI")%>%
  mutate(split="Raw Results")


all_pval<-map(cox_results,pluck,"coefficients")%>%as.data.frame()%>%
  select(contains("Pr"))%>%
  rownames_to_column()%>%
  pivot_longer(cols=starts_with("hosp"),names_to = "variable",values_to = "coefs")

all_n<-map(cox_results,pluck,"n")%>%unlist()%>%as.data.frame()%>%
  rename("coefs"=1)%>%
  rownames_to_column( var = "variable")%>%
  mutate(variable=paste0(variable,".N"),
         rowname="embol_factor2" )

pdf("Forest_plots/Forest_Survival_Embol.pdf", width = 9, height = 7, onefile = FALSE)
custom_forestPlot("embol_factor2","Presence of vascular emboli - No",min=0.01,max=3)
dev.off()


 ############################################################################################
 # SBR factor
 ############################################################################################


ds.dataFrameSubset(df.name = "ADTTE",
                   V1.name = "ADTTE$sbr_factor",
                   V2.name = "0",
                   Boolean.operator = "!=",
                   keep.cols = NULL, #All columns are included in the new subset
                   rm.cols = NULL, #All columns are included in the new subset
                   keep.NAs = FALSE, #All rows with NAs are removed
                   newobj = "sbr_notmissing",
                   datasources = connections,
                   notify.of.progress = FALSE)

ds.asNumeric(x.name = "sbr_notmissing$EVT",
             newobj = "EVENT_TEMP",
             datasources = connections)

ds.asNumeric(x.name = "sbr_notmissing$AVAL",
             newobj = "SURVTIME_TEMP",
             datasources = connections)

# ds.table("sbr_notmissing$sbr_factor")

cox_results<-dsSurvivalClient::ds.coxph.SLMA(formula = 'survival::Surv(time=SURVTIME_TEMP,event=EVENT_TEMP)~1 + sbr_factor',
                                dataName = 'sbr_notmissing',
                                datasources = connections)

saveRDS(cox_results,"Save_Results_DataShield/cox_results_sbr.rds")

input_logHR = c(-cox_results$`hospitalserver1`$coefficients[1,1],
        -cox_results$`hospitalserver2`$coefficients[1,1],
        cox_results$`hospitalserver3`$coefficients[1,1])

input_se    = c(-cox_results$`hospitalserver1`$coefficients[1,3],
        -cox_results$`hospitalserver2`$coefficients[1,3],
        cox_results$`hospitalserver3`$coefficients[1,3])

meta_model <- metafor::rma(input_logHR, sei = input_se, method = 'REML')


input_pvalues    = c(cox_results$`hospitalserver1`$waldtest[3], 
        cox_results$`hospitalserver2`$waldtest[3], 
        cox_results$`hospitalserver3`$waldtest[3])

global_pvalue<-round(metap::sumlog(input_pvalues)$p,4)


results<-data.frame (param  = c("param","estimate", "se", "pval"),
                  value = c("sbr_factor3",meta_model$beta,meta_model$se,meta_model$pval)
                  )%>%
  pivot_wider(names_from = param, values_from = value)%>%
  mutate(se=as.numeric(se),
         estimate=as.numeric(estimate))

results<-results%>%
      mutate(CI_lower=  meta::ci(results$estimate, results$se, level = 0.95, df = NULL, null.effect = 0)$lower,
           CI_upper=  meta::ci(estimate, se, level = 0.95, df = NULL, null.effect = 0)$upper,
           HR=round(exp(estimate),2),
           HR_Lower=round(exp(CI_lower),2),
           HR_Upper=round(exp(CI_upper),2),
           CI=paste0("[",HR_Lower,";",HR_Upper,"]"))%>%
    mutate(Characteristic=substrRight(param,1))

results_pval<-results%>%
  slice(1)%>%
  mutate(Characteristic="SBR Grade**",
         pval=global_pvalue)%>%
  select(Characteristic,pval)

results_HR<-results%>%
  select(Characteristic,HR,CI)

qual_event_sbr<-DS_descStat_quali_group(df="ADTTE",
                               var_row="sbr_factor",
                               var_col ="EVT",
                               conns=connections,
                               label_vars="SBR Grade**",
                               n_repeat=3)

surv_to_report_sbr<-qual_event_sbr%>%
  left_join(results_HR)%>%
  left_join(results_pval)%>%
  mutate(
    Characteristic=case_when(
      Characteristic=="2" ~ "SBR I & II",
      Characteristic=="3" ~ "SBR III",
      TRUE ~ Characteristic))%>%
  mutate(`EVT_0 (N=260)`= ifelse(Characteristic=="Missing",7,`EVT_0 (N=260)`),
         `EVT_1 (N=43)`= ifelse(Characteristic=="Missing",1,`EVT_1 (N=43)`))%>%
  filter(Characteristic!=1)%>%
  mutate(pval=round(as.numeric(pval),4))


# forest plot of results 
res_octopize_ano_611_temp<-res_octopize_ano_611%>%
  filter(variable=="sbrgr",
         str_detect(name,"HR")| str_detect(name,"pval"))%>%
  select(name,octopize_1)%>%
  pivot_wider(names_from = name,values_from = octopize_1)%>%
  rename("HR_Lower"="HRLCI","HR_Upper"="HRUCI")%>%
  mutate(split="Raw Results")


all_pval<-map(cox_results,pluck,"coefficients")%>%as.data.frame()%>%
  select(contains("Pr"))%>%
  rownames_to_column()%>%
  pivot_longer(cols=starts_with("hosp"),names_to = "variable",values_to = "coefs")%>%
  filter(rowname=="sbr_factor1")

all_n<-map(cox_results,pluck,"n")%>%unlist()%>%as.data.frame()%>%
  rename("coefs"=1)%>%
  rownames_to_column( var = "variable")%>%
  mutate(variable=paste0(variable,".N"),
         rowname="sbr_factor1" )

pdf("Forest_plots/Forest_Survival_sbr.pdf", width = 9, height = 7, onefile = FALSE)


  all_results<-map(cox_results,pluck,"conf.int")%>%as.data.frame()%>%
    select(-contains("exp..coef"))%>%
    slice(1)%>%
    rownames_to_column()%>%
    pivot_longer(cols=starts_with("hosp"),names_to = "variable",values_to = "coefs")%>%
    bind_rows(all_pval)%>%
    bind_rows(all_n)%>%
    separate(col=variable,into = c("split","param"))%>%
    pivot_wider(names_from = "param",values_from = "coefs")%>%
    rename("var"="rowname","HR"="exp","HR_Lower"="lower","HR_Upper"="upper","pval"="Pr")%>%
    bind_rows(
      results%>%
        select(HR,HR_Lower,HR_Upper)%>%
        mutate(split="Federated Results",
               pval=global_pvalue,
               N=sum(all_n$coefs))
    )%>%
    bind_rows(res_octopize_ano_611_temp%>%mutate(N=sum(all_n$coefs)))%>%
    mutate(split=gsub("hospitalserver","Split ",split))%>%
    mutate(across(c("HR","HR_Lower","HR_Upper"), ~round(.x,2)),
           across(c("HR","HR_Lower","HR_Upper"), ~ifelse(is.infinite(.x),999,.x)),
           across(c("pval"), ~round(.x,4)),
           across(c("N"), ~round(.x,0)))%>%
    mutate(HRCI=ifelse(split %in% c("Split 1","Split 2"),
                      paste0(round(1/HR,2)," [",round(1/HR_Upper,2),";",round(1/HR_Lower,2),"]"),
                      paste0(HR," [",HR_Lower,";",HR_Upper,"]")),
           HR=ifelse(split %in% c("Split 1","Split 2"),  round(1/HR,2),HR),
           HR_Upper2=ifelse(split %in% c("Split 1","Split 2"),  round(1/HR_Lower,2),HR_Upper),
           HR_Lower2=ifelse(split %in% c("Split 1","Split 2"),  round(1/HR_Upper,2),HR_Lower),
           HR_Upper=HR_Upper2,
           HR_Lower=HR_Lower2
           )%>%
    select(-HR_Upper2,-HR_Lower2)
    
  
  
  
  all_results %>%
    forestplot(labeltext = c( split, N,HRCI,pval),
               title="SBR Grade - type III",
               clip = c(0.01, 10),
               xlog = F,
               mean="HR",
               lower="HR_Lower",
               upper="HR_Upper",zero=1,
               boxsize = 0.1,
               vertices = T) %>%
    fp_add_lines() %>% 
    fp_set_style(box = "royalblue",
                 line = "darkblue",
                 summary = "royalblue") %>% 
    fp_add_header(split = c(""),
                  N="N",
                  HRCI = "HR [95%CI]",
                  pval="p-value") %>%
    fp_set_zebra_style("#EFEFEF") %>%
    fp_add_lines(h_2 = gpar(lty = 1),
                 h_5 = gpar(lty = 2), 
                 h_6 = gpar(lty = 2), 
                 h_7 = gpar(lty = 1)) 
dev.off()

 ############################################################################################
 # AGE 
 ############################################################################################


cox_results<-dsSurvivalClient::ds.coxph.SLMA(formula = 'survival::Surv(time=SURVTIME,event=EVENT)~1 + AGE', 
                                dataName = 'ADTTE', 
                                datasources = connections)

saveRDS(cox_results,"Save_Results_DataShield/cox_results_AGE.rds")

input_logHR = c(cox_results$`hospitalserver1`$coefficients[1,1], 
        cox_results$`hospitalserver2`$coefficients[1,1], 
        cox_results$`hospitalserver3`$coefficients[1,1])
        
input_se    = c(cox_results$`hospitalserver1`$coefficients[1,3], 
        cox_results$`hospitalserver2`$coefficients[1,3], 
        cox_results$`hospitalserver3`$coefficients[1,3])
        
meta_model <- metafor::rma(input_logHR, sei = input_se, method = 'REML')


input_pvalues    = c(cox_results$`hospitalserver1`$waldtest[3], 
        cox_results$`hospitalserver2`$waldtest[3], 
        cox_results$`hospitalserver3`$waldtest[3])

global_pvalue<-round(metap::sumlog(input_pvalues)$p,4)

results<-data.frame (param  = c("param","estimate", "se", "pval"),
                  value = c("AGE",meta_model$beta,meta_model$se,meta_model$pval)
                  )%>%
  pivot_wider(names_from = param, values_from = value)%>%
  mutate(se=as.numeric(se),
         estimate=as.numeric(estimate))

results<-results%>%
      mutate(CI_lower=  meta::ci(results$estimate, results$se, level = 0.95, df = NULL, null.effect = 0)$lower,
           CI_upper=  meta::ci(estimate, se, level = 0.95, df = NULL, null.effect = 0)$upper,
           HR=round(exp(estimate),2),
           HR_Lower=round(exp(CI_lower),2),
           HR_Upper=round(exp(CI_upper),2),
           CI=paste0("[",HR_Lower,";",HR_Upper,"]"),
           pval=round(as.numeric(pval),4))

results_pval<-results%>%
  slice(1)%>%
  mutate(Characteristic="Age at adjuvant treatment initiation of Herceptin (years)",
         pval=global_pvalue)%>%
  select(Characteristic,pval)

results_HR<-results%>%
  mutate(Characteristic="Age at adjuvant treatment initiation of Herceptin (years)")%>%
  select(Characteristic,HR,CI)


quant_event_AGE<-DS_descStat_quanti_group(df="ADTTE",
                               var_num="AGE",
                               var_fact ="EVT",
                               conns=connections,
                               digits=2,
                               label_vars="Age at adjuvant treatment initiation of Herceptin (years)")

surv_to_report_AGE<-quant_event_AGE%>%
  left_join(results_HR)%>%
  left_join(results_pval)%>%
  mutate(pval=round(as.numeric(pval),4))


# forest plot of results 
res_octopize_ano_611_temp<-res_octopize_ano_611%>%
  filter(variable=="age",
         str_detect(name,"HR")| str_detect(name,"pval"))%>%
  select(name,octopize_1)%>%
  pivot_wider(names_from = name,values_from = octopize_1)%>%
  rename("HR_Lower"="HRLCI","HR_Upper"="HRUCI")%>%
  mutate(split="Raw Results")


all_pval<-map(cox_results,pluck,"coefficients")%>%as.data.frame()%>%
  select(contains("Pr"))%>%
  rownames_to_column()%>%
  pivot_longer(cols=starts_with("hosp"),names_to = "variable",values_to = "coefs")

all_n<-map(cox_results,pluck,"n")%>%unlist()%>%as.data.frame()%>%
  rename("coefs"=1)%>%
  rownames_to_column( var = "variable")%>%
  mutate(variable=paste0(variable,".N"),
         rowname="AGE" )

pdf("Forest_plots/Forest_Survival_AgeNum.pdf", width = 9, height = 7, onefile = FALSE)
custom_forestPlot("AGE","Age numerical")
dev.off()


 ############################################################################################
 # BMI factor
 ############################################################################################


ds.changeRefGroup(x = "ADTTE$BMICLASS_factor",
                  ref = "1",
                  newobj = "BMI_REORDER",
                  datasources = connections)

cox_results<-dsSurvivalClient::ds.coxph.SLMA(formula = 'survival::Surv(time=SURVTIME,event=EVENT)~1 + BMI_REORDER', 
                                dataName = 'ADTTE', 
                                datasources = connections,
                                combine_with_metafor = F)

saveRDS(cox_results,"Save_Results_DataShield/cox_results_BMI.rds")

input_logHR = c(cox_results$`hospitalserver1`$coefficients[1,1],
        cox_results$`hospitalserver2`$coefficients[1,1],
        cox_results$`hospitalserver3`$coefficients[1,1])

input_se    = c(cox_results$`hospitalserver1`$coefficients[1,3],
        cox_results$`hospitalserver2`$coefficients[1,3],
        cox_results$`hospitalserver3`$coefficients[1,3])

meta_model <- metafor::rma(input_logHR, sei = input_se, method = 'REML')


input_pvalues    = c(cox_results$`hospitalserver1`$waldtest[3], 
        cox_results$`hospitalserver2`$waldtest[3], 
        cox_results$`hospitalserver3`$waldtest[3])

global_pvalue<-round(metap::sumlog(input_pvalues)$p,4)


# rename BMI_REORDER1 to have the same level as in descriptive results (bug of rbind function)
results1<-data.frame (param  = c("param","estimate", "se", "pval"),
                  value = c("BMI_REORDER1",meta_model$beta,meta_model$se,meta_model$pval)
                  )%>%
  pivot_wider(names_from = param, values_from = value)%>%
  mutate(se=as.numeric(se),
         estimate=as.numeric(estimate))


# forest plot of results 
res_octopize_ano_611_temp<-res_octopize_ano_611%>%
  filter(variable=="bmigr",
         str_detect(name,"HR")| str_detect(name,"pval"),
         label %in% c("[25 - 30[","BMI (kg/m2)"))%>%
  select(name,octopize_1)%>%
  pivot_wider(names_from = name,values_from = octopize_1)%>%
  rename("HR_Lower"="HRLCI","HR_Upper"="HRUCI")%>%
  mutate(split="Raw Results")


all_pval<-map(cox_results,pluck,"coefficients")%>%as.data.frame()%>%
  select(contains("Pr"))%>%
  rownames_to_column()%>%
  pivot_longer(cols=starts_with("hosp"),names_to = "variable",values_to = "coefs")%>%
  filter(rowname=="BMI_REORDER0")

all_n<-map(cox_results,pluck,"n")%>%unlist()%>%as.data.frame()%>%
  rename("coefs"=1)%>%
  rownames_to_column( var = "variable")%>%
  mutate(variable=paste0(variable,".N"),
         rowname="BMI_REORDER0" )

pdf("Forest_plots/Forest_Survival_BMI2530.pdf", width = 9, height = 7, onefile = FALSE)
custom_forestPlot(modality="BMI_REORDER0",title = "BMI CLASS - [25 - 30[")
dev.off()


input_logHR = c(cox_results$`hospitalserver1`$coefficients[2,1],
        cox_results$`hospitalserver2`$coefficients[2,1],
        cox_results$`hospitalserver3`$coefficients[2,1])

input_se    = c(cox_results$`hospitalserver1`$coefficients[2,3],
        cox_results$`hospitalserver2`$coefficients[2,3],
        cox_results$`hospitalserver3`$coefficients[2,3])

meta_model <- metafor::rma(input_logHR, sei = input_se, method = 'REML')


# rename BMI_REORDER3 to have the same level as in descriptive results (bug of rbind function)
results2<-data.frame (param  = c("param","estimate", "se", "pval"),
                  value = c("BMI_REORDER3",meta_model$beta,meta_model$se,meta_model$pval)
                  )%>%
  pivot_wider(names_from = param, values_from = value)%>%
  mutate(se=as.numeric(se),
         estimate=as.numeric(estimate))

results<-results1%>%
      bind_rows(results2)

results<-results%>%
      mutate(CI_lower=  meta::ci(results$estimate, results$se, level = 0.95, df = NULL, null.effect = 0)$lower,
           CI_upper=  meta::ci(estimate, se, level = 0.95, df = NULL, null.effect = 0)$upper,
           HR=round(exp(estimate),2),
           HR_Lower=round(exp(CI_lower),2),
           HR_Upper=round(exp(CI_upper),2),
           CI=paste0("[",HR_Lower,";",HR_Upper,"]"))%>%
    mutate(Characteristic=substrRight(param,1))


results_pval<-results%>%
  slice(1)%>%
  mutate(Characteristic="BMI (kg/m2)**",
         pval=global_pvalue)%>%
  select(Characteristic,pval)

results_HR<-results%>%
  select(Characteristic,HR,CI)


qual_event_BMI<-DS_descStat_quali_group(df="ADTTE",
                               var_row="BMICLASS_factor",
                               var_col ="EVT",
                               conns=connections,
                               label_vars="BMI (kg/m2)**",
                               n_repeat=3)

surv_to_report_BMI<-qual_event_BMI%>%
  left_join(results_HR)%>%
    left_join(results_pval)%>%
  mutate(
    order=case_when(
      Characteristic=="2" ~ 1,
      Characteristic=="3" ~ 3,
      Characteristic=="1" ~ 2,
      Characteristic=="Missing" ~ 4,
      TRUE ~ 0))%>%
  arrange(order)%>%
  select(-order)%>%
  mutate(
    Characteristic=case_when(
      Characteristic=="2" ~ "<25",
      Characteristic=="3" ~ ">=30",
      Characteristic=="1" ~ "[25 - 30[",
      TRUE ~ Characteristic))%>%
  mutate(pval=round(as.numeric(pval),4))


# forest plot of results 
res_octopize_ano_611_temp<-res_octopize_ano_611%>%
  filter(variable=="bmigr",
         str_detect(name,"HR")| str_detect(name,"pval"),
         label %in% c(">=30","BMI (kg/m2)"))%>%
  select(name,octopize_1)%>%
  pivot_wider(names_from = name,values_from = octopize_1)%>%
  rename("HR_Lower"="HRLCI","HR_Upper"="HRUCI")%>%
  mutate(split="Raw Results")


all_pval<-map(cox_results,pluck,"coefficients")%>%as.data.frame()%>%
  select(contains("Pr"))%>%
  rownames_to_column()%>%
  pivot_longer(cols=starts_with("hosp"),names_to = "variable",values_to = "coefs")%>%
  filter(rowname=="BMI_REORDER2")

all_n<-map(cox_results,pluck,"n")%>%unlist()%>%as.data.frame()%>%
  rename("coefs"=1)%>%
  rownames_to_column( var = "variable")%>%
  mutate(variable=paste0(variable,".N"),
         rowname="BMI_REORDER2" )

pdf("Forest_plots/Forest_Survival_BMIsup30.pdf", width = 9, height = 7, onefile = FALSE)
custom_forestPlot(modality="BMI_REORDER2",title = "BMI CLASS - >=30")
dev.off()

 ############################################################################################
 # AGE CLASS factor
 ############################################################################################
cox_results<-dsSurvivalClient::ds.coxph.SLMA(formula = 'survival::Surv(time=SURVTIME,event=EVENT)~1 + AGECLASS_factor', 
                                dataName = 'ADTTE', 
                                datasources = connections)

saveRDS(cox_results,"Save_Results_DataShield/cox_results_AGE_CLASS.rds")

input_pvalues    = c(cox_results$`hospitalserver1`$waldtest[3], 
        cox_results$`hospitalserver2`$waldtest[3], 
        cox_results$`hospitalserver3`$waldtest[3])

global_pvalue<-round(metap::sumlog(input_pvalues)$p,4)


results_all<-NULL
for (i in 1:4){
  
  label_param = rownames(cox_results$`hospitalserver1`$coefficients)[i]
  label_param_bis=case_when(
      label_param=="AGECLASS_factor1" ~ "[40 - 49]",
      label_param=="AGECLASS_factor2" ~ "[50 - 59]",
      label_param=="AGECLASS_factor3" ~ "[60 - 69]",
      label_param=="AGECLASS_factor4" ~ ">=70",
      TRUE ~ label_param)
    
  input_logHR = c(cox_results$`hospitalserver1`$coefficients[i,1],
        cox_results$`hospitalserver2`$coefficients[i,1],
        cox_results$`hospitalserver3`$coefficients[i,1])

input_se    = c(cox_results$`hospitalserver1`$coefficients[i,3],
        cox_results$`hospitalserver2`$coefficients[i,3],
        cox_results$`hospitalserver3`$coefficients[i,3])

meta_model <- metafor::rma(input_logHR, sei = input_se, method = 'REML')

results<-data.frame (param  = c("param","estimate", "se", "pval"),
                  value = c(paste0("AGECLASS_factor",i+1),meta_model$beta,meta_model$se,meta_model$pval)
                  )%>%
  pivot_wider(names_from = param, values_from = value)%>%
  mutate(se=as.numeric(se),
         estimate=as.numeric(estimate))

results_all<-results_all%>%bind_rows(results)


res_octopize_ano_611_temp<-res_octopize_ano_611%>%
  filter(variable=="agegr",
         str_detect(name,"HR")| str_detect(name,"pval"),
         label %in% c(label_param_bis,"Age group (years)"))%>%
  select(name,octopize_1)%>%
  pivot_wider(names_from = name,values_from = octopize_1)%>%
  rename("HR_Lower"="HRLCI","HR_Upper"="HRUCI")%>%
  mutate(split="Raw Results")


all_pval<-map(cox_results,pluck,"coefficients")%>%as.data.frame()%>%
  select(contains("Pr"))%>%
  rownames_to_column()%>%
  pivot_longer(cols=starts_with("hosp"),names_to = "variable",values_to = "coefs")%>%
  filter(rowname==label_param)

all_n<-map(cox_results,pluck,"n")%>%unlist()%>%as.data.frame()%>%
  rename("coefs"=1)%>%
  rownames_to_column( var = "variable")%>%
  mutate(variable=paste0(variable,".N"),
         rowname=label_param )

results<-results%>%
      mutate(CI_lower=  meta::ci(results$estimate, results$se, level = 0.95, df = NULL, null.effect = 0)$lower,
           CI_upper=  meta::ci(estimate, se, level = 0.95, df = NULL, null.effect = 0)$upper,
           HR=round(exp(estimate),2),
           HR_Lower=round(exp(CI_lower),2),
           HR_Upper=round(exp(CI_upper),2),
           CI=paste0("[",HR_Lower,";",HR_Upper,"]"))%>%
    mutate(Characteristic=substrRight(param,1))

pdf(paste0("Forest_plots/Forest_Survival_",label_param,".pdf"),width = 9, height = 7, onefile = FALSE)
print(custom_forestPlot(modality=label_param,title = paste0("AGE CLASS - ",label_param_bis)))
dev.off()


}


results<-results_all%>%
      mutate(CI_lower=  meta::ci(results_all$estimate, results_all$se, level = 0.95, df = NULL, null.effect = 0)$lower,
           CI_upper=  meta::ci(estimate, se, level = 0.95, df = NULL, null.effect = 0)$upper,
           HR=round(exp(estimate),2),
           HR_Lower=round(exp(CI_lower),2),
           HR_Upper=round(exp(CI_upper),2),
           CI=paste0("[",HR_Lower,";",HR_Upper,"]"))%>%
    mutate(Characteristic=substrRight(param,1))


results_pval<-results%>%
  slice(1)%>%
  mutate(Characteristic="Age group (years)**",
         pval=global_pvalue)%>%
  select(Characteristic,pval)

results_HR<-results%>%
  select(Characteristic,HR,CI)


qual_event_AGECLASS_factor<-DS_descStat_quali_group(df="ADTTE",
                               var_row="AGECLASS_factor",
                               var_col ="EVT",
                               conns=connections,
                               label_vars="Age group (years)**",
                               n_repeat=3)

surv_to_report_AGECLASS_factor<-qual_event_AGECLASS_factor%>%
  left_join(results_HR)%>%
    left_join(results_pval)%>%
  mutate(
    Characteristic=case_when(
      Characteristic=="1" ~ "<40",
      Characteristic=="2" ~ "[40 - 49[",
      Characteristic=="3" ~ "[50 - 59[",
      Characteristic=="4" ~ "[60 - 69[",
      Characteristic=="5" ~ ">=70",
      TRUE ~ Characteristic))%>%
  mutate(pval=round(as.numeric(pval),4))

 ############################################################################################
 # TCLAS factor
 ############################################################################################

cox_results<-dsSurvivalClient::ds.coxph.SLMA(formula = 'survival::Surv(time=SURVTIME,event=EVENT)~1 + tclas_factor', 
                                dataName = 'ADTTE', 
                                datasources = connections)

saveRDS(cox_results,"Save_Results_DataShield/cox_results_TCLASS.rds")

results_all<-NULL
for (i in 1:1){
  input_logHR = c(cox_results$`hospitalserver1`$coefficients[i,1],
        cox_results$`hospitalserver2`$coefficients[i,1],
        cox_results$`hospitalserver3`$coefficients[i,1])

input_se    = c(cox_results$`hospitalserver1`$coefficients[i,3],
        cox_results$`hospitalserver2`$coefficients[i,3],
        cox_results$`hospitalserver3`$coefficients[i,3])

meta_model <- metafor::rma(input_logHR, sei = input_se, method = 'REML')


results<-data.frame (param  = c("param","estimate", "se", "pval"),
                  value = c(paste0("tclas_factor",i+1),meta_model$beta,meta_model$se,meta_model$pval)
                  )%>%
  pivot_wider(names_from = param, values_from = value)%>%
  mutate(se=as.numeric(se),
         estimate=as.numeric(estimate))

results_all<-results_all%>%bind_rows(results)


label_param="tclas_factorTsup3"
label_param_bis="T>3"

res_octopize_ano_611_temp<-res_octopize_ano_611%>%
  filter(variable=="tclasgr",
         str_detect(name,"HR")| str_detect(name,"pval"),
         label %in% c(label_param_bis,"T classification"))%>%
  select(name,octopize_1)%>%
  pivot_wider(names_from = name,values_from = octopize_1)%>%
  rename("HR_Lower"="HRLCI","HR_Upper"="HRUCI")%>%
  mutate(split="Raw Results")


all_pval<-map(cox_results,pluck,"coefficients")%>%as.data.frame()%>%
  select(contains("Pr"))%>%
  rownames_to_column()%>%
  pivot_longer(cols=starts_with("hosp"),names_to = "variable",values_to = "coefs")%>%
  filter(rowname==label_param)

all_n<-map(cox_results,pluck,"n")%>%unlist()%>%as.data.frame()%>%
  rename("coefs"=1)%>%
  rownames_to_column( var = "variable")%>%
  mutate(variable=paste0(variable,".N"),
         rowname=label_param )

results<-results%>%
      mutate(CI_lower=  meta::ci(results$estimate, results$se, level = 0.95, df = NULL, null.effect = 0)$lower,
           CI_upper=  meta::ci(estimate, se, level = 0.95, df = NULL, null.effect = 0)$upper,
           HR=round(exp(estimate),2),
           HR_Lower=round(exp(CI_lower),2),
           HR_Upper=round(exp(CI_upper),2),
           CI=paste0("[",HR_Lower,";",HR_Upper,"]"))%>%
    mutate(Characteristic=substrRight(param,1),
           param=label_param)

pdf(paste0("Forest_plots/Forest_Survival_",label_param,".pdf"),width = 9, height = 7, onefile = FALSE)
print(custom_forestPlot(modality=label_param,title = paste0("T classification - ",label_param_bis)))
dev.off()


}


input_pvalues    = c(cox_results$`hospitalserver1`$waldtest[3], 
        cox_results$`hospitalserver2`$waldtest[3], 
        cox_results$`hospitalserver3`$waldtest[3])

global_pvalue<-round(metap::sumlog(input_pvalues)$p,4)


results<-results_all%>%
      mutate(CI_lower=  meta::ci(results_all$estimate, results_all$se, level = 0.95, df = NULL, null.effect = 0)$lower,
           CI_upper=  meta::ci(estimate, se, level = 0.95, df = NULL, null.effect = 0)$upper,
           HR=round(exp(estimate),2),
           HR_Lower=round(exp(CI_lower),2),
           HR_Upper=round(exp(CI_upper),2),
           CI=paste0("[",HR_Lower,";",HR_Upper,"]"))%>%
    mutate(Characteristic=substrRight(param,1))


results_pval<-results%>%
  slice(1)%>%
  mutate(Characteristic="T classification**",
         pval=global_pvalue)%>%
  select(Characteristic,pval)

results_HR<-results%>%
  select(Characteristic,HR,CI)


qual_event_tclas_factor<-DS_descStat_quali_group(df="ADTTE",
                               var_row="tclas_factor",
                               var_col ="EVT",
                               conns=connections,
                               label_vars="T classification**",
                               n_repeat=3)

surv_to_report_tclas_factor<-qual_event_tclas_factor%>%
  left_join(results_HR)%>%
    left_join(results_pval)%>%
  mutate(
    Characteristic=case_when(
      Characteristic=="1" ~ "T0-3",
      Characteristic=="2" ~ "T>3", 
      TRUE ~ Characteristic))%>%
  mutate(pval=round(as.numeric(pval),4))


 ############################################################################################
 # NCLAS factor
 ############################################################################################

cox_results<-dsSurvivalClient::ds.coxph.SLMA(formula = 'survival::Surv(time=SURVTIME,event=EVENT)~1 + nclas_factor', 
                                dataName = 'ADTTE', 
                                datasources = connections)

saveRDS(cox_results,"Save_Results_DataShield/cox_results_NCLASS.rds")

input_pvalues    = c(cox_results$`hospitalserver1`$waldtest[3], 
        cox_results$`hospitalserver2`$waldtest[3], 
        cox_results$`hospitalserver3`$waldtest[3])

global_pvalue<-round(metap::sumlog(input_pvalues)$p,4)


results_all<-NULL
for (i in 1:2){
  
  label_param = rownames(cox_results$`hospitalserver1`$coefficients)[i]
  label_param_bis=case_when(
      label_param=="nclas_factorN1" ~ "N1",
      label_param=="nclas_factorN2N3" ~ "N2&N3")
  
  input_logHR = c(cox_results$`hospitalserver1`$coefficients[i,1],
        cox_results$`hospitalserver2`$coefficients[i,1],
        cox_results$`hospitalserver3`$coefficients[i,1])

input_se    = c(cox_results$`hospitalserver1`$coefficients[i,3],
        cox_results$`hospitalserver2`$coefficients[i,3],
        cox_results$`hospitalserver3`$coefficients[i,3])

meta_model <- metafor::rma(input_logHR, sei = input_se, method = 'REML')


results<-data.frame (param  = c("param","estimate", "se", "pval"),
                  value = c(paste0("nclas",i+1),meta_model$beta,meta_model$se,meta_model$pval)
                  )%>%
  pivot_wider(names_from = param, values_from = value)%>%
  mutate(se=as.numeric(se),
         estimate=as.numeric(estimate))

results_all<-results_all%>%bind_rows(results)


res_octopize_ano_611_temp<-res_octopize_ano_611%>%
  filter(variable=="nclasgr",
         str_detect(name,"HR")| str_detect(name,"pval"),
         label %in% c(label_param_bis,"N classification"))%>%
  select(name,octopize_1)%>%
  pivot_wider(names_from = name,values_from = octopize_1)%>%
  rename("HR_Lower"="HRLCI","HR_Upper"="HRUCI")%>%
  mutate(split="Raw Results")


all_pval<-map(cox_results,pluck,"coefficients")%>%as.data.frame()%>%
  select(contains("Pr"))%>%
  rownames_to_column()%>%
  pivot_longer(cols=starts_with("hosp"),names_to = "variable",values_to = "coefs")%>%
  filter(rowname==label_param)

all_n<-map(cox_results,pluck,"n")%>%unlist()%>%as.data.frame()%>%
  rename("coefs"=1)%>%
  rownames_to_column( var = "variable")%>%
  mutate(variable=paste0(variable,".N"),
         rowname=label_param )

results<-results%>%
      mutate(CI_lower=  meta::ci(results$estimate, results$se, level = 0.95, df = NULL, null.effect = 0)$lower,
           CI_upper=  meta::ci(estimate, se, level = 0.95, df = NULL, null.effect = 0)$upper,
           HR=round(exp(estimate),2),
           HR_Lower=round(exp(CI_lower),2),
           HR_Upper=round(exp(CI_upper),2),
           CI=paste0("[",HR_Lower,";",HR_Upper,"]"))%>%
    mutate(Characteristic=substrRight(param,1),
           param=label_param)

pdf(paste0("Forest_plots/Forest_Survival_",label_param,".pdf"),width = 9, height = 7, onefile = FALSE)
print(custom_forestPlot(modality=label_param,title = paste0("N classification - ",label_param_bis)))
dev.off()


}


results<-results_all%>%
      mutate(CI_lower=  meta::ci(results_all$estimate, results_all$se, level = 0.95, df = NULL, null.effect = 0)$lower,
           CI_upper=  meta::ci(estimate, se, level = 0.95, df = NULL, null.effect = 0)$upper,
           HR=round(exp(estimate),2),
           HR_Lower=round(exp(CI_lower),2),
           HR_Upper=round(exp(CI_upper),2),
           CI=paste0("[",HR_Lower,";",HR_Upper,"]"))%>%
    mutate(Characteristic=substrRight(param,1))


results_pval<-results%>%
  slice(1)%>%
  mutate(Characteristic="N classification**",
         pval=global_pvalue)%>%
  select(Characteristic,pval)

results_HR<-results%>%
  select(Characteristic,HR,CI)


qual_event_nclas_factor<-DS_descStat_quali_group(df="ADTTE",
                               var_row="nclas_factor",
                               var_col ="EVT",
                               conns=connections,
                               label_vars="N classification**",
                               n_repeat=3)

surv_to_report_nclas_factor<-qual_event_nclas_factor%>%
  left_join(results_HR)%>%
    left_join(results_pval)%>%
  mutate(
    Characteristic=case_when(
      Characteristic=="1" ~ "N0",
      Characteristic=="2" ~ "N1",
      Characteristic=="3" ~ "N2&N3",
      TRUE ~ Characteristic))%>%
  mutate(pval=round(as.numeric(pval),4))


 ############################################################################################
 # hormgr factor
 ############################################################################################

cox_results<-dsSurvivalClient::ds.coxph.SLMA(formula = 'survival::Surv(time=SURVTIME,event=EVENT)~1 + hormgr_factor', 
                                dataName = 'ADTTE', 
                                datasources = connections)

saveRDS(cox_results,"Save_Results_DataShield/cox_results_HORMGR.rds")

input_logHR = c(cox_results$`hospitalserver1`$coefficients[1,1],
        cox_results$`hospitalserver2`$coefficients[1,1],
        cox_results$`hospitalserver3`$coefficients[1,1])

input_se    = c(cox_results$`hospitalserver1`$coefficients[1,3],
        cox_results$`hospitalserver2`$coefficients[1,3],
        cox_results$`hospitalserver3`$coefficients[1,3])

meta_model <- metafor::rma(input_logHR, sei = input_se, method = 'REML')

input_pvalues    = c(cox_results$`hospitalserver1`$waldtest[3], 
        cox_results$`hospitalserver2`$waldtest[3], 
        cox_results$`hospitalserver3`$waldtest[3])

global_pvalue<-round(metap::sumlog(input_pvalues)$p,4)

results<-data.frame (param  = c("param","estimate", "se", "pval"),
                  value = c("hormgr_factorTRUE",meta_model$beta,meta_model$se,meta_model$pval)
                  )%>%
  pivot_wider(names_from = param, values_from = value)%>%
  mutate(se=as.numeric(se),
         estimate=as.numeric(estimate))

results<-results%>%
      mutate(CI_lower=  meta::ci(results$estimate, results$se, level = 0.95, df = NULL, null.effect = 0)$lower,
           CI_upper=  meta::ci(estimate, se, level = 0.95, df = NULL, null.effect = 0)$upper,
           HR=round(exp(estimate),2),
           HR_Lower=round(exp(CI_lower),2),
           HR_Upper=round(exp(CI_upper),2),
           CI=paste0("[",HR_Lower,";",HR_Upper,"]"),
           pval=round(as.numeric(pval),4))%>%
    mutate(Characteristic=substrRight(param,4))


results_pval<-results%>%
  slice(1)%>%
  mutate(Characteristic="Hormonal receptors status**",
         pval=global_pvalue)%>%
  select(Characteristic,pval)

results_HR<-results%>%
  select(Characteristic,HR,CI)%>%
  mutate(Characteristic="2")


qual_event_hormgr_factor<-DS_descStat_quali_group(df="ADTTE",
                               var_row="hormgr_factor",
                               var_col ="EVT",
                               conns=connections,
                               label_vars="Hormonal receptors status**",
                               n_repeat=3)

surv_to_report_hormgr_factor<-qual_event_hormgr_factor%>%
  left_join(results_HR)%>%
    left_join(results_pval)%>%
  mutate(
    Characteristic=case_when(
      Characteristic=="1" ~ "ER and/or PR +",
      Characteristic=="2" ~ "ER and PR -",
      TRUE ~ Characteristic))%>%
  mutate(pval=round(as.numeric(pval),4))


# forest plot of results 
res_octopize_ano_611_temp<-res_octopize_ano_611%>%
  filter(variable=="hormgr",
         str_detect(name,"HR")| str_detect(name,"pval"))%>%
  select(name,octopize_1)%>%
  pivot_wider(names_from = name,values_from = octopize_1)%>%
  rename("HR_Lower"="HRLCI","HR_Upper"="HRUCI")%>%
  mutate(split="Raw Results")


all_pval<-map(cox_results,pluck,"coefficients")%>%as.data.frame()%>%
  select(contains("Pr"))%>%
  rownames_to_column()%>%
  pivot_longer(cols=starts_with("hosp"),names_to = "variable",values_to = "coefs")

all_n<-map(cox_results,pluck,"n")%>%unlist()%>%as.data.frame()%>%
  rename("coefs"=1)%>%
  rownames_to_column( var = "variable")%>%
  mutate(variable=paste0(variable,".N"),
         rowname="hormgr_factorTRUE" )

pdf("Forest_plots/Forest_Survival_Hormgr.pdf", width = 9, height = 7, onefile = FALSE)
custom_forestPlot("hormgr_factorTRUE","Hormonal receptors status - ER and PR -")
dev.off()

################################################################################
table_to_report<-surv_to_report_AGE%>%
  bind_rows(surv_to_report_AGECLASS_factor)%>%
  bind_rows(surv_to_report_BMI)%>%
  bind_rows(surv_to_report_pcr)%>%
  bind_rows(surv_to_report_embol)%>%
  bind_rows(surv_to_report_hormgr_factor)%>%
  bind_rows(surv_to_report_sbr)%>%
  bind_rows(surv_to_report_tclas_factor)%>%
  bind_rows(surv_to_report_nclas_factor)


names(table_to_report)<-names(table_to_report)%>%
  gsub("EVT_0",x=.,replacement = "No event")%>%
  gsub("EVT_1",x=.,replacement = "Event")

```


```{r }
# Set Table header
header <- str_squish(str_remove("", "\n"))
# Set Table footer
footer <- str_squish(str_remove("
Univariate analysis has been done using a cox model. P-values are combined using Fisher's method.
HR = Hazard Ratio, CI = Confidence Interval.

**Warning: information could be too disclosive.", "\n"))
# Set custom_tab() defaults
customtab_defaults()
# Create the flextable object
flextable_1 <- custom_tab(table_to_report, header, footer)%>%
autofit()

flextable_1%>%
  # padding( i=c(1,6,11,16,21,26,30), j=1, padding.left=-20)%>%
  bold( bold = TRUE, part = "header")%>%
  bold(i = c(1,6,13,18,22,26,30,34,38), j = NULL, bold = TRUE, part = "body")%>%
    hline( i = c(5,12,17,21,25,29,33,37),
         j = NULL,
         border = fp_border(color = "black", style = "dotted", width = 1),
         part = "body")%>%
flextable::width(j=1,width = 2.5) %>%
flextable::width(j=2,width = 1)%>%
flextable::width(j=3,width = 1)%>%
flextable::width(j=4,width = 1)%>%
flextable::width(j=5,width = 1)%>%
flextable::width(j=6,width = 1)


```


\newpage

### Table 6.1.2 PFS - Multivariate Cox proportional hazard analysis - Among subjects with herceptin adjuvant treatment start date available - Full Analysis Set Population


```{r ,  results='hide',echo=FALSE}
 ############################################################################################
 # MULTIVARIATE model
 ############################################################################################

res_octopize_ano_612 <- readRDS("X:/01_Etudes/ROC_4840_Directlink_Biostatistique/05_STAT/02_ETUDES/KADOR_anonymisation/01_FA/02_DOCUMENTS/PGM R/Keyrus Code/AD/OCTOPIZE/octopize_all.rds")%>%
  filter(output=="tab612")


cox_results<-ds.coxph.SLMA_custom(
  formula = 'survival::Surv(time=SURVTIME,event=EVENT)~1 + embol_factor + AGECLASS_factor + PCR_REORDER + tclas_factor', 
                                dataName = 'ADTTE', 
                                datasources = connections)

saveRDS(cox_results,"Save_Results_DataShield/cox_results_MULTI.rds")


results_all<-NULL
results_all_forest<-NULL
for (i in 1:7){
  
  label_param = rownames(cox_results$output$`hospitalserver1`$coefficients)[i]
  
  label_param_bis=case_when(
    label_param=="embol_factor2" ~ "No",
    label_param=="AGECLASS_factor1" ~ "[40 - 49]",
    label_param=="AGECLASS_factor2" ~ "[50 - 59]",
    label_param=="AGECLASS_factor3" ~ "[60 - 69]",
    label_param=="AGECLASS_factor4" ~ ">=70",
    label_param=="PCR_REORDERFALSE" ~ "No pCR",
    label_param=="tclas_factorTsup3" ~ "T>3",
    TRUE ~ label_param)
    
    
  input_logHR = c(cox_results$output$`hospitalserver1`$coefficients[i,1],
        cox_results$output$`hospitalserver2`$coefficients[i,1],
        cox_results$output$`hospitalserver3`$coefficients[i,1])

input_se    = c(cox_results$output$`hospitalserver1`$coefficients[i,3],
        cox_results$output$`hospitalserver2`$coefficients[i,3],
        cox_results$output$`hospitalserver3`$coefficients[i,3])

meta_model <- metafor::rma(input_logHR, sei = input_se, method = 'REML')


# pdf(paste0("Forest_plots/multi/Forest_Survival_Multi_",label_param,".pdf"),width = 9, height = 7)
# metafor::forest.rma(x = meta_model,
#                     digits = 2,
#                     showweights=T,
#                     header= "Servers",
#                     mlab="Pooled results",
#                     slab=paste0("Hosp.",1:3),
#                     xlab=paste0("LogHR - ",label_param))
# dev.off()


results<-data.frame (param  = c("param","estimate", "se", "pval"),
                  value = c(label_param,meta_model$beta,meta_model$se,meta_model$pval)
                  )%>%
  pivot_wider(names_from = param, values_from = value)%>%
  mutate(se=as.numeric(se),
         estimate=as.numeric(estimate))

results_all<-results_all%>%bind_rows(results)


VAR<-case_when(
  label_param=="embol_factor2" ~ "embolc",
  label_param=="AGECLASS_factor1" ~ "agegr",
  label_param=="AGECLASS_factor2" ~ "agegr",
  label_param=="AGECLASS_factor3" ~ "agegr",
  label_param=="AGECLASS_factor4" ~ "agegr",
  label_param=="PCR_REORDERFALSE" ~ "pcrstatus",
  label_param=="tclas_factorTsup3" ~ "tclasgr"
)

res_octopize_ano_612_temp<-res_octopize_ano_612%>%
  filter(variable==VAR,
         str_detect(name,"HR")| str_detect(name,"pval"),
         label %in% c(label_param_bis))%>%
  select(name,octopize_1)%>%
  pivot_wider(names_from = name,values_from = octopize_1)%>%
  rename("HR_Lower"="HRLCI","HR_Upper"="HRUCI")%>%
  mutate(split="Raw Results")


all_n<-map(cox_results$output,pluck,"n")%>%unlist()%>%as.data.frame()%>%
  rename("coefs"=1)%>%
  rownames_to_column( var = "variable")%>%
  mutate(variable=paste0(variable,".N"),
         rowname=label_param )

all_pval<-map(cox_results$output,pluck,"coefficients")%>%as.data.frame()%>%
  select(contains("Pr"))%>%
  rownames_to_column()%>%
  pivot_longer(cols=starts_with("hosp"),names_to = "variable",values_to = "coefs")%>%
  filter(rowname==label_param)

results<-results%>%
      mutate(CI_lower=  meta::ci(results$estimate, results$se, level = 0.95, df = NULL, null.effect = 0)$lower,
           CI_upper=  meta::ci(estimate, se, level = 0.95, df = NULL, null.effect = 0)$upper,
           HR=round(exp(estimate),2),
           HR_Lower=round(exp(CI_lower),2),
           HR_Upper=round(exp(CI_upper),2),
           CI=paste0("[",HR_Lower,";",HR_Upper,"]"))%>%
    mutate(Characteristic=substrRight(param,1))


pdf(paste0("Forest_plots/MULTI/Forest_Survival_",label_param,".pdf"),width = 9, height = 7, onefile = FALSE)
  

  VAR_label<-case_when(
    label_param=="embol_factor2" ~ "Presence of vascular emboli",
    label_param=="AGECLASS_factor1" ~ "Age class",
    label_param=="AGECLASS_factor2" ~ "Age class",
    label_param=="AGECLASS_factor3" ~ "Age class",
    label_param=="AGECLASS_factor4" ~ "Age class",
    label_param=="PCR_REORDERFALSE" ~ "pCR status",
    label_param=="tclas_factorTsup3" ~ "T classification"
  )


  title = paste0(VAR_label," - ",label_param_bis)

  all_results<-map(cox_results$output,pluck,"conf.int")%>%as.data.frame()%>%
    select(-contains("exp..coef"))%>%
    rownames_to_column()%>%
    filter(rowname==label_param)%>%
    pivot_longer(cols=starts_with("hosp"),names_to = "variable",values_to = "coefs")%>%
    bind_rows(all_pval)%>%
    bind_rows(all_n)%>%
    separate(col=variable,into = c("split","param"))%>%
    pivot_wider(names_from = "param",values_from = "coefs")%>%
    rename("var"="rowname","HR"="exp","HR_Lower"="lower","HR_Upper"="upper","pval"="Pr")%>%
    select(-pval)%>%
    bind_rows(
      results%>%
        select(HR,HR_Lower,HR_Upper)%>%
        mutate(split="Federated Results",
               # pval=global_pvalue,
               pval=NA,
               N=sum(all_n$coefs))
    )%>%
    bind_rows(res_octopize_ano_612_temp%>%mutate(N=sum(all_n$coefs)))%>%
    mutate(split=gsub("hospitalserver","Split ",split))%>%
    mutate(across(c("HR","HR_Lower","HR_Upper"), ~round(.x,2)),
           across(c("HR","HR_Lower","HR_Upper"), ~ifelse(is.infinite(.x),999,.x)),
           across(c("pval"), ~round(.x,4)),
           across(c("N"), ~round(.x,0)))%>%
    mutate(HRCI=paste0(HR," [",HR_Lower,";",HR_Upper,"]"))%>%
    mutate(var_label=VAR_label,
           modal_label=label_param_bis)
  
  
  results_all_forest <- results_all_forest%>%
    bind_rows(all_results%>%filter(split %in% c("Federated Results","Raw Results")))
  
  
  print(all_results %>%
    forestplot(labeltext = c( split, N,HRCI),
               title=title,
               clip = c(0.1, 10),
               xlog = F,
               mean="HR",
               lower="HR_Lower",
               upper="HR_Upper",zero=1,
               boxsize = 0.1,
               vertices = T) %>%
    fp_add_lines() %>% 
    fp_set_style(box = "royalblue",
                 line = "darkblue",
                 summary = "royalblue") %>% 
    fp_add_header(split = c(""),
                  N="N",
                  HRCI = "HR [95%CI]") %>%
    fp_set_zebra_style("#EFEFEF") %>%
    fp_add_lines(h_2 = gpar(lty = 1),
                 h_5 = gpar(lty = 2), 
                 h_6 = gpar(lty = 2), 
                 h_7 = gpar(lty = 1)))
dev.off()


}

results<-results_all%>%
      mutate(CI_lower=  meta::ci(results_all$estimate, results_all$se, level = 0.95, df = NULL, null.effect = 0)$lower,
           CI_upper=  meta::ci(estimate, se, level = 0.95, df = NULL, null.effect = 0)$upper,
           HR=round(exp(estimate),2),
           HR_Lower=round(exp(CI_lower),2),
           HR_Upper=round(exp(CI_upper),2),
           CI=paste0("[",HR_Lower,";",HR_Upper,"]"))%>%
    mutate(param=ifelse(param=="PCR_REORDERFALSE","PCR_REORDERFALSE2",param),
           param=ifelse(param=="tclas_factorTsup3","tclas_factorTsup32",param))%>%
    mutate(Characteristic=substrRight(param,1))%>%
    mutate(var=case_when(
      grepl("embol",param) ~ "embol",
      grepl("AGECLASS",param) ~ "age_class",
      grepl("PCR",param) ~ "pcr",
      grepl("tclas",param) ~ "tclas"
      )
    )%>%
  mutate(Characteristic=ifelse(var=="age_class",as.character(as.numeric(Characteristic)+1),Characteristic))


global_pvalues<-cox_results$cox_anova_dataFrame%>%as.data.frame()


results_pval_embol_factor<-qual_event_embol%>%
  slice(1)%>%
  mutate(var="embol",
         pval=round(metap::sumlog(global_pvalues$embol_factor)$p,4))%>%
  select(Characteristic,pval)

results_pval_AGECLASS_factor<-qual_event_AGECLASS_factor%>%
  slice(1)%>%
  mutate(var="age_class",
         pval=round(metap::sumlog(global_pvalues$AGECLASS_factor)$p,4))%>%
  select(Characteristic,pval)

results_pval_PCR_REORDER<-qual_event_pcr%>%
  slice(1)%>%
  mutate(var="pcr",
         pval=round(metap::sumlog(global_pvalues$PCR_REORDER)$p,4))%>%
  select(Characteristic,pval)

results_pval_tclas_factor<-qual_event_tclas_factor%>%
  slice(1)%>%
  mutate(var="tclas",
         pval=round(metap::sumlog(global_pvalues$tclas_factor)$p,4))%>%
  select(Characteristic,pval)

resulst_pval_all<-results_pval_embol_factor%>%
  bind_rows(results_pval_AGECLASS_factor)%>%
  bind_rows(results_pval_PCR_REORDER)%>%
  bind_rows(results_pval_tclas_factor)


results_HR<-results%>%
  select(var,Characteristic,HR,CI)

descriptives_stats<-qual_event_embol%>%mutate(var="embol")%>%
  bind_rows(qual_event_AGECLASS_factor%>%mutate(var="age_class"))%>%
  bind_rows(qual_event_pcr%>%mutate(var="pcr"))%>%
  bind_rows(qual_event_tclas_factor%>%mutate(var="tclas"))

surv_to_report_multi<-descriptives_stats%>%
  left_join(results_HR)%>%
    left_join(resulst_pval_all)%>%
  mutate(
    Characteristic=case_when(
      Characteristic=="1" & var == "tclas" ~ "T0-3",
      Characteristic=="2" & var == "tclas" ~ "T>3",
      Characteristic=="1" & var == "embol" ~ "Yes",
      Characteristic=="2" & var == "embol" ~ "No",
      Characteristic=="1" & var == "pcr" ~ "No pCR",
      Characteristic=="2" & var == "pcr" ~ "pCR",
      Characteristic=="1" & var == "age_class" ~ "<40",
      Characteristic=="2" & var == "age_class" ~ "[40 - 49[", 
      Characteristic=="3" & var == "age_class" ~ "[50 - 59[",
      Characteristic=="4" & var == "age_class" ~ "[60 - 69[", 
      Characteristic=="5" & var == "age_class" ~ ">=70", 
      TRUE ~ Characteristic))%>%
  select(-var)


names(surv_to_report_multi)<-names(surv_to_report_multi)%>%
  gsub("EVT_0",x=.,replacement = "No event")%>%
  gsub("EVT_1",x=.,replacement = "Event")


results_all_forest<-results_all_forest%>%
  mutate(split=case_when(
    split=="Federated Results" ~ "Approche fédérée",
    split=="Raw Results" ~ "Données brutes",
  ))

pdf(paste0("Forest_plots/MULTI/Forest_Survival_ALL.pdf"),width = 16, height = 7, onefile = FALSE)
results_all_forest%>% 
  mutate(label=paste0(var_label, " - ", modal_label))%>%
  mutate(split=stringr::str_replace(split," Results",""))%>%
  mutate(label=case_when(
    label=="Age class - [40 - 49]" ~ "Age class - [40 - 49] vs <40",
    label=="Age class - [50 - 59]" ~ "Age class - [50 - 59] vs <40",
    label=="Age class - [60 - 69]" ~ "Age class - [60 - 69] vs <40",
    label=="Age class - >=70" ~ "Age class - >=70 vs <40",
    label=="pCR status - No pCR" ~ "pCR status - No pCR vs pCR",
    label=="Presence of vascular emboli - No" ~ "Presence of vascular emboli - No vs Yes",
    label=="T classification - T>3" ~ "T classification - T>3 vs T0-3",
  ))%>%
  group_by(label)%>%
  dplyr::mutate(
    label = ifelse( row_number()!=1,NA_character_,label),
    N = ifelse( row_number()!=1,NA_character_,N),
  )%>% 
  ungroup()%>%
  forestplot(labeltext = c(label,HRCI),
                   title="Modèle multivarié (N=222)",
                   clip = c(0.1, 6),
                   xlog = F,
                   mean="HR",
                   lower="HR_Lower",
                   upper="HR_Upper",zero=1,
                   boxsize = 0.1,
                   vertices = T,
                  txt_gp=fpTxtGp(label = gpar(cex = 2)))    %>%
        fp_add_header(HRCI = "HR [95%IC]") %>%
        fp_set_zebra_style("lightgrey") %>%
        fp_add_lines(h_2 = gpar(lty = 1),
                     h_4 = gpar(lty = 2),
                     h_6 = gpar(lty = 2),
                     h_8 = gpar(lty = 2),
                     h_12 = gpar(lty = 2),
                     h_14 = gpar(lty = 2),
                     h_16 = gpar(lty = 1))
dev.off()


jpeg(filename=paste0("Forest_plots/MULTI/Forest_Survival_ALL.jpeg"),width = 1200, height = 700,quality=100)
results_all_forest%>% 
  mutate(label=paste0(var_label, " - ", modal_label))%>%
  mutate(split=stringr::str_replace(split," Results",""))%>%
  mutate(label=case_when(
    label=="Age class - [40 - 49]" ~ "Age class - [40 - 49] vs <40",
    label=="Age class - [50 - 59]" ~ "Age class - [50 - 59] vs <40",
    label=="Age class - [60 - 69]" ~ "Age class - [60 - 69] vs <40",
    label=="Age class - >=70" ~ "Age class - >=70 vs <40",
    label=="pCR status - No pCR" ~ "pCR status - No pCR vs pCR",
    label=="Presence of vascular emboli - No" ~ "Presence of vascular emboli - No vs Yes",
    label=="T classification - T>3" ~ "T classification - T>3 vs T0-3",
  ))%>%
  group_by(label)%>%
  dplyr::mutate(
    label = ifelse( row_number()!=1,NA_character_,label),
    N = ifelse( row_number()!=1,NA_character_,N),
  )%>% 
  ungroup()%>%
  forestplot(labeltext = c(label, HRCI),
                   title="Modèle multivarié (N=222)",
                   clip = c(0.1, 6),
                   xlog = F,
                   mean="HR",
                   lower="HR_Lower",
                   upper="HR_Upper",zero=1,
                   boxsize = 0.1,
                   vertices = T,
                  txt_gp=fpTxtGp(label = gpar(cex = 2)))    %>%
        fp_add_header(HRCI = "HR [95%IC]") %>%
        fp_set_zebra_style("lightgrey") %>%
        fp_add_lines(h_2 = gpar(lty = 1),
                     h_4 = gpar(lty = 2),
                     h_6 = gpar(lty = 2),
                     h_8 = gpar(lty = 2),
                     h_12 = gpar(lty = 2),
                     h_14 = gpar(lty = 2),
                     h_16 = gpar(lty = 1))
dev.off()

```


```{r }
# Set Table header
header <- str_squish(str_remove("", "\n"))
# Set Table footer
footer <- str_squish(str_remove("
Multivariate analysis has been done using a cox model. For covariate with 2 modalities, p-value is based on a global wald test from Cox model, otherwise it is the likelihood ratio test global p-value. The model has been constructed using a stepwise selection of covariates with 0.15 as entry threshold and 0.15 as the retention threshold.
P-values are combined using Fisher's method.
HR = Hazard Ratio, CI = Confidence Interval.

**Warning: information could be too disclosive.", "\n"))
# Set custom_tab() defaults
customtab_defaults()
# Create the flextable object
flextable_1 <- custom_tab(surv_to_report_multi, header, footer)%>%
autofit()

flextable_1%>%
  # padding( i=c(1,6,11,16,21,26,30), j=1, padding.left=-20)%>%
  bold( bold = TRUE, part = "header")%>%
  bold(i = c(1,5,12,16), j = NULL, bold = TRUE, part = "body")%>%
    hline( i = c(4,11,15),
         j = NULL,
         border = fp_border(color = "black", style = "dotted", width = 1),
         part = "body")%>%
flextable::width(j=1,width = 2.5) %>%
flextable::width(j=2,width = 1)%>%
flextable::width(j=3,width = 1)%>%
flextable::width(j=4,width = 1)%>%
flextable::width(j=5,width = 1)


```
