# Supplementary material for: Capability and accuracy of usual statistical analyses in a real-world setting using a federated approach
Source: PLoS One. 2024 Nov 14;19(11):e0312697. doi: 10.1371/journal.pone.0312697 (PMC11563485; doi:10.1371/journal.pone.0312697)
Supplement: S8 File — (TXT) [file pone.0312697.s010.txt]

\newpage

## 6.2 Predictive factors for pCR result

### Table 6.2.1 pCR result - Univariate analysis - Full Analysis Set Population

```{r , results='hide'}

res_octopize_ano_621 <- readRDS("X:/01_Etudes/ROC_4840_Directlink_Biostatistique/05_STAT/02_ETUDES/KADOR_anonymisation/01_FA/02_DOCUMENTS/PGM R/Keyrus Code/AD/OCTOPIZE/octopize_all.rds")%>%
  filter(output=="tab621")


substrRight <- function(x, n){
  substr(x, nchar(x)-n+1, nchar(x))
}


ds.merge(x.name = "DIAG",
         y.name = "FOLLOW",
         by.x.names = c("subjid"),
         by.y.names = c("subjid"),
         suffixes = c(".x", ".y"),
         newobj = "data_logistic",
         datasources = connections)

ds.merge(x.name = "data_logistic",
         y.name = "PCR_cbind",
         by.x.names = c("subjid"),
         by.y.names = c("subjid"),
         suffixes = c(".x", ".y"),
         newobj = "data_logistic",
         datasources = connections)

ds.merge(x.name = "data_logistic",
         y.name = "DM_AGE",
         by.x.names = c("subjid"),
         by.y.names = c("subjid"),
         suffixes = c(".x", ".y"),
         newobj = "data_logistic",
         datasources = connections)


# ds.dim("data_logistic",
#          datasources = connections)
  
dssDeriveColumn('data_logistic', 'pcr_factor', 'as.numeric(as.factor(pcrstatus))-1', datasources = connections)

dssDeriveColumn('data_logistic', 'sbr_num', 'as.numeric(sbr)', datasources = connections)
dssDeriveColumn('data_logistic', 'sbr1', 'sbr_num==1', datasources = connections)
dssDeriveColumn('data_logistic', 'sbr2', 'sbr_num==2', datasources = connections)
dssDeriveColumn('data_logistic', 'sbr3', 'sbr_num==3', datasources = connections)
dssDeriveColumn('data_logistic', 'sbr4', 'sbr_num==4', datasources = connections)
dssDeriveColumn('data_logistic', 'sbr_factor', 'as.factor(1*sbr1 + 1*sbr2 + 2*sbr3)', datasources = connections)


dssDeriveColumn('data_logistic', 'BMICLASS_factor', 'as.factor(BMICLASS)', datasources = connections)
dssDeriveColumn('data_logistic', 'AGECLASS_factor', 'as.factor(AGECLASS)', datasources = connections)

dssDeriveColumn('data_logistic', 'tclas_factor', 'as.factor(Tclas_sup3)', datasources = connections)

dssDeriveColumn('data_logistic', 'nclas_factor', 'as.factor(Nclas_pool)', datasources = connections)

dssDeriveColumn('data_logistic', 'embol_factor', 'as.factor(embol)', datasources = connections)

dssDeriveColumn('data_logistic', 'hormgr_factor', 'as.factor(hormgr)', datasources = connections)

# ds.table('data_logistic$pcr_factor')

 ############################################################################################
 
# Fit the logistic regression model for BMICLASS variable

# ds.levels("BMI_REORDER")

ds.changeRefGroup(x = "data_logistic$BMICLASS_factor",
                  ref = "1",
                  newobj = "BMI_REORDER",
                  datasources = connections)

  mod_BMICLASS <- ds.glmSLMA_custom(formula = "pcr_factor~BMI_REORDER",
                dataName = "data_logistic",
                family = "binomial",
                datasources = connections,
                newobj ="logistic_res",
                combine.with.metafor = TRUE)
  
saveRDS(mod_BMICLASS,"Save_Results_DataShield/Logistic_mod_BMICLASS.rds")
  
    
   estimate_pooled <-  mod_BMICLASS$SLMA.pooled.ests.matrix%>%
       as.data.frame()
   
   estimate_pooled <-estimate_pooled %>%
    select("pooled.REML","se.REML")%>%
    rownames_to_column()%>%
    mutate(CI_lower=  meta::ci(estimate_pooled$pooled.REML, estimate_pooled$se.REML, level = 0.95, df = NULL, null.effect = 0)$lower,
           CI_upper=  meta::ci(estimate_pooled$pooled.REML, estimate_pooled$se.REML, level = 0.95, df = NULL, null.effect = 0)$upper,
           OR=round(exp(pooled.REML),2),
           OR_Lower=round(exp(CI_lower),2),
           OR_Upper=round(exp(CI_upper),2),
           CI=paste0("[",OR_Lower,";",OR_Upper,"]"))%>%
    select("Characteristic"="rowname",OR,CI)%>%
    slice(-1)%>%
    mutate(Characteristic=substrRight(Characteristic,1))  %>%
    mutate(
      Characteristic=case_when(
      Characteristic=="1" ~ "<25",
      Characteristic=="2" ~ ">=30",
      Characteristic=="0" ~ "[25 - 30[",
        TRUE ~ Characteristic))  

global_pvalue<-round(metap::sumlog(mod_BMICLASS$global_pvalues[,1])$p,4)

results_pval<-qual_BMI_pcr%>%
  slice(1)%>%
  mutate(pval=global_pvalue)%>%
  select(Characteristic,pval)
  
to_report_log_BMI<-qual_BMI_pcr%>%
    left_join(estimate_pooled)  %>%
    left_join(results_pval)  %>%
    mutate(
      nrow=row_number(),
      order=ifelse(nrow==1,1,
                   ifelse(Characteristic=="Missing",100,
                          ifelse(Characteristic==">=30",4,
                                 ifelse(Characteristic=="<25",2,3)))))%>%
    arrange(order)%>%select(-order,-nrow)%>%
    rename("95% CI"=CI)%>%
  mutate(across(OR,as.character))
  
        names(to_report_log_BMI)<-names(to_report_log_BMI)%>%
  gsub("pcrstatus_FALSE",x=.,replacement = "No pCR")%>%
  gsub("pcrstatus_TRUE",x=.,replacement = "pCR") 
        

# forest plot of results 
res_octopize_ano_621_temp<-res_octopize_ano_621%>%
  filter(variable=="bmigr",
         str_detect(name,"HR")| str_detect(name,"pval"),
         label %in% c("[25 - 30[","BMI (kg/m2)"))%>%
  select(name,octopize_1)%>%
  pivot_wider(names_from = name,values_from = octopize_1)%>%
  rename("HR_Lower"="HRLCI","HR_Upper"="HRUCI")%>%
  mutate(split="Raw Results")

pdf("Forest_plots/Forest_Logistic_BMI2530.pdf", width = 9, height = 7, onefile = FALSE)
custom_forestPlot_Logistic(model=mod_BMICLASS,modality = "BMI_REORDER0",title="BMI (kg/m2) - [25 - 30[")
dev.off()

res_octopize_ano_621_temp<-res_octopize_ano_621%>%
  filter(variable=="bmigr",
         str_detect(name,"HR")| str_detect(name,"pval"),
         label %in% c(">=30","BMI (kg/m2)"))%>%
  select(name,octopize_1)%>%
  pivot_wider(names_from = name,values_from = octopize_1)%>%
  rename("HR_Lower"="HRLCI","HR_Upper"="HRUCI")%>%
  mutate(split="Raw Results")

pdf("Forest_plots/Forest_Logistic_BMIsup30.pdf", width = 9, height = 7, onefile = FALSE)
custom_forestPlot_Logistic(model=mod_BMICLASS,modality = "BMI_REORDER2",title="BMI (kg/m2) - >=30")
dev.off()
############################################################################################

  
  # Fit the logistic regression model for AGECLASS variable

  mod_AGE <- ds.glmSLMA_custom(formula = "pcr_factor~AGE",
                dataName = "data_logistic",
                family = "binomial",
                datasources = connections,
                newobj ="logistic_res",
                combine.with.metafor = TRUE)

saveRDS(mod_BMICLASS,"Save_Results_DataShield/Logistic_mod_AGE.rds")
  
   estimate_pooled <-  mod_AGE$SLMA.pooled.ests.matrix%>%
       as.data.frame()
   
   estimate_pooled <-estimate_pooled %>%
    select("pooled.REML","se.REML")%>%
    rownames_to_column()%>%
    mutate(CI_lower=  meta::ci(estimate_pooled$pooled.REML, estimate_pooled$se.REML, level = 0.95, df = NULL, null.effect = 0)$lower,
           CI_upper=  meta::ci(estimate_pooled$pooled.REML, estimate_pooled$se.REML, level = 0.95, df = NULL, null.effect = 0)$upper,
           OR=round(exp(pooled.REML),2),
           OR_Lower=round(exp(CI_lower),2),
           OR_Upper=round(exp(CI_upper),2),
           CI=paste0("[",OR_Lower,";",OR_Upper,"]"))%>%
    select("Characteristic"="rowname",OR,CI)%>%
    slice(-1)%>%
    mutate(Characteristic="Age at adjuvant treatment initiation of Herceptin (years)")

dssDeriveColumn('data_logistic', 'AGE_num', 'as.numeric(AGE)', datasources = connections)


global_pvalue<-round(metap::sumlog(mod_AGE$global_pvalues[,1])$p,4)

results_pval<-quant_age_pcr%>%
  slice(1)%>%
  mutate(pval=global_pvalue)%>%
  select(Characteristic,pval)

  to_report_log_AGE_num<-quant_age_pcr%>%
    left_join(estimate_pooled) %>%
    left_join(results_pval) %>%
    rename("95% CI"=CI)%>%
  mutate(across(OR,as.character))
 
      names(to_report_log_AGE_num)<-names(to_report_log_AGE_num)%>%
  gsub("pcrstatus_FALSE",x=.,replacement = "No pCR")%>%
  gsub("pcrstatus_TRUE",x=.,replacement = "pCR") 
      
      
res_octopize_ano_621_temp<-res_octopize_ano_621%>%
  filter(variable=="age",
         str_detect(name,"HR")| str_detect(name,"pval"),
         label %in% c("Age at adjuvant treatment initiation of Herceptin (years)"))%>%
  select(name,octopize_1)%>%
  pivot_wider(names_from = name,values_from = octopize_1)%>%
  rename("HR_Lower"="HRLCI","HR_Upper"="HRUCI")%>%
  mutate(split="Raw Results")

pdf("Forest_plots/Forest_Logistic_AGEnum.pdf", width = 9, height = 7, onefile = FALSE)
custom_forestPlot_Logistic(model=mod_AGE,modality = "AGE",title="Age")
dev.off()
  
  ############################################################################################

  
  # Fit the logistic regression model for AGECLASS variable

  mod_AGECLASS <- ds.glmSLMA_custom(formula = "pcr_factor~AGECLASS_factor",
                dataName = "data_logistic",
                family = "binomial",
                datasources = connections,
                newobj ="logistic_res",
                combine.with.metafor = TRUE)

saveRDS(mod_AGECLASS,"Save_Results_DataShield/Logistic_mod_AGECLASS.rds")

   estimate_pooled <-  mod_AGECLASS$SLMA.pooled.ests.matrix%>%
       as.data.frame()
   
   estimate_pooled <-estimate_pooled %>%
    select("pooled.REML","se.REML")%>%
    rownames_to_column()%>%
    mutate(CI_lower=  meta::ci(estimate_pooled$pooled.REML, estimate_pooled$se.REML, level = 0.95, df = NULL, null.effect = 0)$lower,
           CI_upper=  meta::ci(estimate_pooled$pooled.REML, estimate_pooled$se.REML, level = 0.95, df = NULL, null.effect = 0)$upper,
           OR=round(exp(pooled.REML),2),
           OR_Lower=round(exp(CI_lower),2),
           OR_Upper=round(exp(CI_upper),2),
           CI=paste0("[",OR_Lower,";",OR_Upper,"]"))%>%
    select("Characteristic"="rowname",OR,CI)%>%
    slice(-1)%>%
    mutate(Characteristic=substrRight(Characteristic,1)) %>%
    mutate(     
      Characteristic=case_when(
      Characteristic=="0" ~ "<40",
      Characteristic=="1" ~ "[40 - 49[",
      Characteristic=="2" ~ "[50 - 59[",
      Characteristic=="3" ~ "[60 - 69[",
      Characteristic=="4" ~ ">=70",
        TRUE ~ Characteristic)) 


  global_pvalue<-round(metap::sumlog(mod_AGECLASS$global_pvalues[,1])$p,4)

  results_pval<-qual_age_pcr%>%
    slice(1)%>%
    mutate(pval=global_pvalue)%>%
    select(Characteristic,pval)


  to_report_log_AGE<-qual_age_pcr%>%
    left_join(estimate_pooled)  %>%
    left_join(results_pval)  %>%
    mutate( nrow=row_number(),
      order=ifelse(nrow==1,1,
                   ifelse(Characteristic=="Missing",100,
                          ifelse(Characteristic=="4",4,
                                 ifelse(Characteristic=="0",2,3)))))%>%
    arrange(order)%>%select(-order,-nrow)%>%
    rename("95% CI"=CI)%>%
  mutate(across(OR,as.character))
  
    names(to_report_log_AGE)<-names(to_report_log_AGE)%>%
  gsub("pcrstatus_FALSE",x=.,replacement = "No pCR")%>%
  gsub("pcrstatus_TRUE",x=.,replacement = "pCR")
  
    
  res_octopize_ano_621_temp<-res_octopize_ano_621%>%
    filter(variable=="agegr",
           str_detect(name,"HR")| str_detect(name,"pval"),
           label %in% c("[40 - 49]","Age group (years)"))%>%
    select(name,octopize_1)%>%
    pivot_wider(names_from = name,values_from = octopize_1)%>%
    rename("HR_Lower"="HRLCI","HR_Upper"="HRUCI")%>%
    mutate(split="Raw Results")
  
  pdf("Forest_plots/Forest_Logistic_AGE4049.pdf", width = 9, height = 7, onefile = FALSE)
  custom_forestPlot_Logistic(model=mod_AGECLASS,modality = "AGECLASS_factor1",title="Age class - [40 - 49[")
  dev.off()
  
  
    res_octopize_ano_621_temp<-res_octopize_ano_621%>%
    filter(variable=="agegr",
           str_detect(name,"HR")| str_detect(name,"pval"),
           label %in% c("[50 - 59]","Age group (years)"))%>%
    select(name,octopize_1)%>%
    pivot_wider(names_from = name,values_from = octopize_1)%>%
    rename("HR_Lower"="HRLCI","HR_Upper"="HRUCI")%>%
    mutate(split="Raw Results")
  
  pdf("Forest_plots/Forest_Logistic_AGE5059.pdf", width = 9, height = 7, onefile = FALSE)
  custom_forestPlot_Logistic(model=mod_AGECLASS,modality = "AGECLASS_factor2",title="Age class - [50 - 59[")
  dev.off()
  
  res_octopize_ano_621_temp<-res_octopize_ano_621%>%
    filter(variable=="agegr",
           str_detect(name,"HR")| str_detect(name,"pval"),
           label %in% c("[60 - 69]","Age group (years)"))%>%
    select(name,octopize_1)%>%
    pivot_wider(names_from = name,values_from = octopize_1)%>%
    rename("HR_Lower"="HRLCI","HR_Upper"="HRUCI")%>%
    mutate(split="Raw Results")
  
  pdf("Forest_plots/Forest_Logistic_AGE6069.pdf", width = 9, height = 7, onefile = FALSE)
  custom_forestPlot_Logistic(model=mod_AGECLASS,modality = "AGECLASS_factor3",title="Age class - [60 - 69[")
  dev.off()
  
    res_octopize_ano_621_temp<-res_octopize_ano_621%>%
    filter(variable=="agegr",
           str_detect(name,"HR")| str_detect(name,"pval"),
           label %in% c(">=70","Age group (years)"))%>%
    select(name,octopize_1)%>%
    pivot_wider(names_from = name,values_from = octopize_1)%>%
    rename("HR_Lower"="HRLCI","HR_Upper"="HRUCI")%>%
    mutate(split="Raw Results")
  
  pdf("Forest_plots/Forest_Logistic_AGEsup70.pdf", width = 9, height = 7, onefile = FALSE)
  custom_forestPlot_Logistic(model=mod_AGECLASS,modality = "AGECLASS_factor4",title="Age class - >=70")
  dev.off()
  

  ############################################################################################


   # Fit the logistic regression model for tclas_factor variable

  mod_tclas_factor <- ds.glmSLMA_custom(formula = "pcr_factor~tclas_factor",
                dataName = "data_logistic",
                family = "binomial",
                datasources = connections,
                newobj ="logistic_res",
                combine.with.metafor = TRUE)
  
  saveRDS(mod_tclas_factor,"Save_Results_DataShield/Logistic_mod_tclas_factor.rds")
  
   estimate_pooled <-  mod_tclas_factor$SLMA.pooled.ests.matrix%>%
       as.data.frame()
   
   estimate_pooled <-estimate_pooled %>%
    select("pooled.REML","se.REML")%>%
    rownames_to_column()%>%
    mutate(CI_lower=  meta::ci(estimate_pooled$pooled.REML, estimate_pooled$se.REML, level = 0.95, df = NULL, null.effect = 0)$lower,
           CI_upper=  meta::ci(estimate_pooled$pooled.REML, estimate_pooled$se.REML, level = 0.95, df = NULL, null.effect = 0)$upper,
           OR=round(exp(pooled.REML),2),
           OR_Lower=round(exp(CI_lower),2),
           OR_Upper=round(exp(CI_upper),2),
           CI=paste0("[",OR_Lower,";",OR_Upper,"]"))%>%
    select("Characteristic"="rowname",OR,CI)%>%
    slice(-1)%>%
    mutate(
      Characteristic=case_when(
      Characteristic=="tclas_factorTsup3" ~ "T>3",
      TRUE ~ Characteristic))


qual_tclas_pcr<-DS_descStat_quali_group(df="data_logistic",
                               var_row="tclas_factor",
                               var_col ="pcr_factor",
                               conns=connections,
                               label_vars="Classification T, n/N (%)**",
                               n_repeat=3)%>%
  mutate(
      Characteristic=case_when(
      Characteristic=="2" ~ "T>3",
      Characteristic=="1" ~ "T0-3",
      TRUE ~ Characteristic) 
  )


   
  global_pvalue<-round(metap::sumlog(mod_tclas_factor$global_pvalues[,1])$p,4)

  results_pval<-qual_tclas_pcr%>%
    slice(1)%>%
    mutate(pval=global_pvalue)%>%
    select(Characteristic,pval)
  
  
  to_report_log_Tclass<-qual_tclas_pcr%>%
    left_join(estimate_pooled)  %>%
    left_join(results_pval)  %>%
    mutate( nrow=row_number(),
      order=ifelse(nrow==1,1,
                   ifelse(Characteristic=="Missing",100,
                          ifelse(Characteristic=="T>3",4,
                                 ifelse(Characteristic=="T0-3",2,3)))))%>%
    arrange(order)%>%select(-order,-nrow)%>%
    rename("95% CI"=CI)%>%
  mutate(across(OR,as.character))
  
  names(to_report_log_Tclass)<-names(to_report_log_Tclass)%>%
  gsub("pcr_factor_0",x=.,replacement = "No pCR")%>%
  gsub("pcr_factor_1",x=.,replacement = "pCR")
  
  
  
      res_octopize_ano_621_temp<-res_octopize_ano_621%>%
    filter(variable=="tclasgr",
           str_detect(name,"HR")| str_detect(name,"pval"),
           label %in% c("T>3","T classification"))%>%
    select(name,octopize_1)%>%
    pivot_wider(names_from = name,values_from = octopize_1)%>%
    rename("HR_Lower"="HRLCI","HR_Upper"="HRUCI")%>%
    mutate(split="Raw Results")
  
  pdf("Forest_plots/Forest_Logistic_Tclassup3.pdf", width = 9, height = 7, onefile = FALSE)
  custom_forestPlot_Logistic(model=mod_tclas_factor,modality = "tclas_factorTsup3",title="T classification - T>3")
  dev.off()

  ############################################################################################
  
  
  
# Fit the logistic regression model for nclas_factor variable

  mod_nclas_factor <- ds.glmSLMA_custom(formula = "pcr_factor~nclas_factor",
                dataName = "data_logistic",
                family = "binomial",
                datasources = connections,
                newobj ="logistic_res",
                combine.with.metafor = TRUE)
  
   saveRDS(mod_nclas_factor,"Save_Results_DataShield/Logistic_mod_nclas_factor.rds")

   estimate_pooled <-  mod_nclas_factor$SLMA.pooled.ests.matrix%>%
       as.data.frame()

   estimate_pooled <-estimate_pooled %>%
    select("pooled.REML","se.REML")%>%
    rownames_to_column()%>%
    mutate(CI_lower=  meta::ci(estimate_pooled$pooled.REML, estimate_pooled$se.REML, level = 0.95, df = NULL, null.effect = 0)$lower,
           CI_upper=  meta::ci(estimate_pooled$pooled.REML, estimate_pooled$se.REML, level = 0.95, df = NULL, null.effect = 0)$upper,
           OR=round(exp(pooled.REML),2),
           OR_Lower=round(exp(CI_lower),2),
           OR_Upper=round(exp(CI_upper),2),
           CI=paste0("[",OR_Lower,";",OR_Upper,"]"))%>%
    select("Characteristic"="rowname",OR,CI)%>%
    slice(-1)%>%
    mutate(
      Characteristic=case_when(
      Characteristic=="nclas_factorN1" ~ "N1",
      Characteristic=="nclas_factorN2N3" ~ "N2&N3",
      TRUE ~ Characteristic))


qual_nclas_pcr<-DS_descStat_quali_group(df="data_logistic",
                               var_row="nclas_factor",
                               var_col ="pcr_factor",
                               conns=connections,
                               label_vars="N classification, n/N (%)**",
                               n_repeat=3)%>%
  mutate(
      Characteristic=case_when(
      Characteristic=="3" ~ "N2&N3",
      Characteristic=="2" ~ "N1",
      Characteristic=="1" ~ "N0",
      TRUE ~ Characteristic) 
  )

global_pvalue<-round(metap::sumlog(mod_nclas_factor$global_pvalues[,1])$p,4)

results_pval<-qual_nclas_pcr%>%
  slice(1)%>%
  mutate(pval=global_pvalue)%>%
  select(Characteristic,pval)

  to_report_log_Nclass<-qual_nclas_pcr%>%
    left_join(estimate_pooled)  %>%
    left_join(results_pval)  %>%
    mutate( nrow=row_number(),
      order=ifelse(nrow==1,1,
                   ifelse(Characteristic=="Missing",100,
                          ifelse(Characteristic=="N2&N3",4,
                                 ifelse(Characteristic=="N0",2,3)))))%>%
    arrange(order)%>%select(-order,-nrow)%>%
    rename("95% CI"=CI)%>%
mutate(across(OR,as.character))
  
  
names(to_report_log_Nclass)<-names(to_report_log_Nclass)%>%
  gsub("pcr_factor_0",x=.,replacement = "No pCR")%>%
  gsub("pcr_factor_1",x=.,replacement = "pCR")


res_octopize_ano_621_temp<-res_octopize_ano_621%>%
    filter(variable=="nclasgr",
           str_detect(name,"HR")| str_detect(name,"pval"),
           label %in% c("N1","N classification"))%>%
    select(name,octopize_1)%>%
    pivot_wider(names_from = name,values_from = octopize_1)%>%
    rename("HR_Lower"="HRLCI","HR_Upper"="HRUCI")%>%
    mutate(split="Raw Results")
  
  pdf("Forest_plots/Forest_Logistic_N1.pdf", width = 9, height = 7, onefile = FALSE)
  custom_forestPlot_Logistic(model=mod_nclas_factor,modality = "nclas_factorN1",title="N classification - N1")
  dev.off()
  
  
  res_octopize_ano_621_temp<-res_octopize_ano_621%>%
    filter(variable=="nclasgr",
           str_detect(name,"HR")| str_detect(name,"pval"),
           label %in% c("N2&N3","N classification"))%>%
    select(name,octopize_1)%>%
    pivot_wider(names_from = name,values_from = octopize_1)%>%
    rename("HR_Lower"="HRLCI","HR_Upper"="HRUCI")%>%
    mutate(split="Raw Results")
  
  pdf("Forest_plots/Forest_Logistic_N2N3.pdf", width = 9, height = 7, onefile = FALSE)
  custom_forestPlot_Logistic(model=mod_nclas_factor,modality = "nclas_factorN2N3",title="N classification - N2 & N3")
  dev.off()
  
 ############################################################################################
 

  
  
   # Fit the logistic regression model for sbr variable
  
ds.dataFrameSubset(df.name = "data_logistic",
                   V1.name = "data_logistic$sbr_factor",
                   V2.name = "0",
                   Boolean.operator = "!=",
                   keep.cols = NULL, #All columns are included in the new subset
                   rm.cols = NULL, #All columns are included in the new subset
                   keep.NAs = FALSE, #All rows with NAs are removed
                   newobj = "sbr_notmissing",
                   datasources = connections,
                   notify.of.progress = FALSE)
  


mod_sbr_factor <- ds.glmSLMA_custom(formula = "pcr_factor~sbr_factor",
              dataName = "sbr_notmissing",
              family = "binomial",
              datasources = connections,
              newobj ="logistic_res",
              combine.with.metafor = TRUE)

saveRDS(mod_sbr_factor,"Save_Results_DataShield/Logistic_mod_sbr_factor.rds")
  
   estimate_pooled <-  mod_sbr_factor$SLMA.pooled.ests.matrix%>%
       as.data.frame()
   
   estimate_pooled <-estimate_pooled %>%
    select("pooled.REML","se.REML")%>%
    rownames_to_column()%>%
    mutate(CI_lower=  meta::ci(estimate_pooled$pooled.REML, estimate_pooled$se.REML, level = 0.95, df = NULL, null.effect = 0)$lower,
           CI_upper=  meta::ci(estimate_pooled$pooled.REML, estimate_pooled$se.REML, level = 0.95, df = NULL, null.effect = 0)$upper,
           OR=round(exp(pooled.REML),2),
           OR_Lower=round(exp(CI_lower),2),
           OR_Upper=round(exp(CI_upper),2),
           CI=paste0("[",OR_Lower,";",OR_Upper,"]"))%>%
    select("Characteristic"="rowname",OR,CI)%>%
    slice(-1)%>%
    mutate(Characteristic=substrRight(Characteristic,1))   


  dssDeriveColumn("sbr_notmissing",'sbr_factor_char',"as.character(sbr_factor)", datasources = connections)

   
   qual_sbr_pcr<-DS_descStat_quali_group(df="sbr_notmissing",
                               var_row="sbr_factor_char",
                               var_col ="pcr_factor",
                               conns=connections,
                               label_vars="SBR grade, n/N (%)**",
                               n_repeat=1)
   
  global_pvalue<-round(metap::sumlog(mod_sbr_factor$global_pvalues[,1])$p,4)

results_pval<-qual_sbr_pcr%>%
  slice(1)%>%
  mutate(pval=global_pvalue)%>%
  select(Characteristic,pval)

  to_report_log_sbr<-qual_sbr_pcr%>%
    left_join(estimate_pooled) %>%
    left_join(results_pval) %>%
   mutate(
    Characteristic = case_when(
        Characteristic=="1" ~ "SBR I & II",
        Characteristic=="2" ~ "SBR III",
        Characteristic=="0" ~ "Missing",
      TRUE ~ Characteristic )
  )%>%
    rename("95% CI"=CI)%>%
    mutate("pcr_factor_0 (N=177)"=ifelse(Characteristic =="Missing",188-177,`pcr_factor_0 (N=177)`),
           "pcr_factor_1 (N=121)"=ifelse(Characteristic =="Missing",127-121,`pcr_factor_1 (N=121)`))%>%
  mutate(across(OR,as.character))
  
    names(to_report_log_sbr)<-  names(to_report_log_Tclass)
    
    
    
res_octopize_ano_621_temp<-res_octopize_ano_621%>%
    filter(variable=="sbrgr",
           str_detect(name,"HR")| str_detect(name,"pval"),
           label %in% c("SBR III","SBR Grade"))%>%
    select(name,octopize_1)%>%
    pivot_wider(names_from = name,values_from = octopize_1)%>%
    rename("HR_Lower"="HRLCI","HR_Upper"="HRUCI")%>%
    mutate(split="Raw Results")
  
pdf("Forest_plots/Forest_Logistic_SBR_III.pdf", width = 9, height = 7, onefile = FALSE)
  custom_forestPlot_Logistic(model=mod_sbr_factor,modality = "sbr_factor2",title="SBR III")
dev.off()
  
  
############################################################################################

  
  # Fit the logistic regression model for embol variable

  mod_embol_factor <- ds.glmSLMA_custom(formula = "pcr_factor~embol_factor",
                dataName = "data_logistic",
                family = "binomial",
                datasources = connections,
                newobj ="logistic_res",
                combine.with.metafor = TRUE)

saveRDS(mod_embol_factor,"Save_Results_DataShield/Logistic_mod_embol_factor.rds")
  
   estimate_pooled <-  mod_embol_factor$SLMA.pooled.ests.matrix%>%
       as.data.frame()
   
   estimate_pooled <-estimate_pooled %>%
    select("pooled.REML","se.REML")%>%
    rownames_to_column()%>%
    mutate(CI_lower=  meta::ci(estimate_pooled$pooled.REML, estimate_pooled$se.REML, level = 0.95, df = NULL, null.effect = 0)$lower,
           CI_upper=  meta::ci(estimate_pooled$pooled.REML, estimate_pooled$se.REML, level = 0.95, df = NULL, null.effect = 0)$upper,
           OR=round(exp(pooled.REML),2),
           OR_Lower=round(exp(CI_lower),2),
           OR_Upper=round(exp(CI_upper),2),
           CI=paste0("[",OR_Lower,";",OR_Upper,"]"))%>%
    select("Characteristic"="rowname",OR,CI)%>%
    slice(-1)%>%
    mutate(Characteristic=substrRight(Characteristic,1))  %>%
    mutate(
      Characteristic=case_when(
        Characteristic=="1" ~ "Yes",
        Characteristic=="2" ~ "No",
        TRUE ~ Characteristic))  


global_pvalue<-round(metap::sumlog(mod_embol_factor$global_pvalues[,1])$p,4)

results_pval<-qual_embol_pcr%>%
  slice(1)%>%
  mutate(pval=global_pvalue)%>%
  select(Characteristic,pval)


  to_report_log_embol_factor<-qual_embol_pcr%>%
    left_join(estimate_pooled) %>%
    left_join(results_pval) %>%
    # arrange(order)%>%select(-order)%>%
    rename("95% CI"=CI)%>%
  mutate(across(OR,as.character))
  
     names(to_report_log_embol_factor)<-names(to_report_log_embol_factor)%>%
  gsub("pcrstatus_FALSE",x=.,replacement = "No pCR")%>%
  gsub("pcrstatus_TRUE",x=.,replacement = "pCR")  
 
     
 res_octopize_ano_621_temp<-res_octopize_ano_621%>%
    filter(variable=="embolc",
           str_detect(name,"HR")| str_detect(name,"pval"),
           label %in% c("No","Presence of vascular emboli"))%>%
    select(name,octopize_1)%>%
    pivot_wider(names_from = name,values_from = octopize_1)%>%
    rename("HR_Lower"="HRLCI","HR_Upper"="HRUCI")%>%
    mutate(split="Raw Results")
 
pdf("Forest_plots/Forest_Logistic_EMBOL.pdf", width = 9, height = 7, onefile = FALSE)
  custom_forestPlot_Logistic(model=mod_embol_factor,modality = "embol_factor2",title="Presence of vascular emboli - No")
dev.off()
############################################################################################

  
  # Fit the logistic regression model for hormgr variable

  mod_hormgr_factor <- ds.glmSLMA_custom(formula = "pcr_factor~hormgr_factor",
                dataName = "data_logistic",
                family = "binomial",
                datasources = connections,
                newobj ="logistic_res",
                combine.with.metafor = TRUE)

saveRDS(mod_hormgr_factor,"Save_Results_DataShield/Logistic_mod_hormgr_factor.rds")
  
   estimate_pooled <-  mod_hormgr_factor$SLMA.pooled.ests.matrix%>%
       as.data.frame()
   
   estimate_pooled <-estimate_pooled %>%
    select("pooled.REML","se.REML")%>%
    rownames_to_column()%>%
    mutate(CI_lower=  meta::ci(estimate_pooled$pooled.REML, estimate_pooled$se.REML, level = 0.95, df = NULL, null.effect = 0)$lower,
           CI_upper=  meta::ci(estimate_pooled$pooled.REML, estimate_pooled$se.REML, level = 0.95, df = NULL, null.effect = 0)$upper,
           OR=round(exp(pooled.REML),2),
           OR_Lower=round(exp(CI_lower),2),
           OR_Upper=round(exp(CI_upper),2),
           CI=paste0("[",OR_Lower,";",OR_Upper,"]"))%>%
    select("Characteristic"="rowname",OR,CI)%>%
    slice(-1)%>%
    mutate(Characteristic=substrRight(Characteristic,4))    %>%
    mutate(
      Characteristic=case_when(
        Characteristic=="TRUE" ~ "ER and PR -",
        Characteristic=="FALSE" ~ "ER and/or PR +",
        TRUE ~ Characteristic))


   qual_hormonal_pcr<-DS_descStat_quali_group(df="data_logistic",
                               var_row="hormgr_factor",
                               var_col ="pcrstatus",
                               conns=connections,
                               label_vars="Hormonal receptors status",
                               n_repeat=1) %>%
    mutate(
      Characteristic=case_when(
        Characteristic=="2" ~ "ER and PR -",
        Characteristic=="1" ~ "ER and/or PR +",
        TRUE ~ Characteristic))
  
   global_pvalue<-round(metap::sumlog(mod_hormgr_factor$global_pvalues[,1])$p,4)

results_pval<-qual_hormonal_pcr%>%
  slice(1)%>%
  mutate(pval=global_pvalue)%>%
  select(Characteristic,pval)


  to_report_log_hormonal_factor<-qual_hormonal_pcr%>%
    left_join(estimate_pooled)%>%
    left_join(results_pval)%>%
    # arrange(order)%>%select(-order)%>%
    rename("95% CI"=CI)%>%
  mutate(across(OR,as.character))

  
       names(to_report_log_hormonal_factor)<-names(to_report_log_hormonal_factor)%>%
  gsub("pcrstatus_FALSE",x=.,replacement = "No pCR")%>%
  gsub("pcrstatus_TRUE",x=.,replacement = "pCR")   
       
       
res_octopize_ano_621_temp<-res_octopize_ano_621%>%
  filter(variable=="hormgr",
     str_detect(name,"HR")| str_detect(name,"pval"),
     label %in% c("ER and PR -","Hormonal receptors status"))%>%
  select(name,octopize_1)%>%
  pivot_wider(names_from = name,values_from = octopize_1)%>%
  rename("HR_Lower"="HRLCI","HR_Upper"="HRUCI")%>%
  mutate(split="Raw Results")
  
  pdf("Forest_plots/Forest_Logistic_hormo.pdf", width = 9, height = 7, onefile = FALSE)
    custom_forestPlot_Logistic(model=mod_hormgr_factor,modality = "hormgr_factorTRUE",title="Hormonal receptors status - ER and PR -")
  dev.off()
  
       
  table_to_report<-to_report_log_AGE_num%>%
  bind_rows(to_report_log_AGE)%>%
  bind_rows(to_report_log_BMI)%>%
  bind_rows(to_report_log_Tclass)%>%
  bind_rows(to_report_log_Nclass)%>%
  bind_rows(to_report_log_sbr)%>%
  bind_rows(to_report_log_embol_factor)%>%
  bind_rows(to_report_log_hormonal_factor)
```


```{r }
# Set Table header
header <- str_squish(str_remove("", "\n"))
# Set Table footer
footer <- str_squish(str_remove("Univariate analysis has been done using a logistic model. P-value are associated to 95%CI of each modality.
OR = Odds Ratio, CI = Confidence Interval
", "\n"))
# Set custom_tab() defaults
customtab_defaults()
# Create the flextable object
flextable_1 <- custom_tab(table_to_report, header, footer)%>%
autofit()

flextable_1%>%
  # padding( i=c(1,6,11,16,21,26,30), j=1, padding.left=-20)%>%
  bold( bold = TRUE, part = "header")%>%
  bold(i = c(1,6,13,18,22,27,31,35), j = NULL, bold = TRUE, part = "body")%>%
    hline( i = c(5,12,17,21,26,30,34),
         j = NULL,
         border = fp_border(color = "black", style = "dotted", width = 1),
         part = "body")%>%
flextable::width(j=1,width = 3) %>%
flextable::width(j=2,width = 1.5)

```


\newpage

### Table 6.2.2 pCR result - Multivariate analysis - Full Analysis Set Population

:::warning

No multivariate model available at 0.15 level.

:::


```{r, include=FALSE, eval=FALSE}

# Code only used for test even if no variable is selected at 0.15 level 

  mod_multivariate <- ds.glmSLMA_custom(formula = "pcr_factor~BMI_REORDER + nclas_factor",
                dataName = "data_logistic",
                family = "binomial",
                datasources = connections,
                newobj ="logistic_res",
                combine.with.metafor = TRUE)

   estimate_pooled <-  mod_multivariate$SLMA.pooled.ests.matrix%>%
       as.data.frame()
   
   estimate_pooled <-estimate_pooled %>%
    select("pooled.REML","se.REML")%>%
    rownames_to_column()%>%
    mutate(CI_lower=  meta::ci(estimate_pooled$pooled.REML, estimate_pooled$se.REML, level = 0.95, df = NULL, null.effect = 0)$lower,
           CI_upper=  meta::ci(estimate_pooled$pooled.REML, estimate_pooled$se.REML, level = 0.95, df = NULL, null.effect = 0)$upper,
           OR=round(exp(pooled.REML),2),
           OR_Lower=round(exp(CI_lower),2),
           OR_Upper=round(exp(CI_upper),2),
           CI=paste0("[",OR_Lower,";",OR_Upper,"]"))%>%
    select("Characteristic"="rowname",OR,CI)%>%
    slice(-1)%>%
    mutate(
      var=case_when(
        Characteristic=="BMI_REORDER0" ~ "BMI (kg/m2), n/N (%)",
        Characteristic=="BMI_REORDER2" ~ "BMI (kg/m2), n/N (%)",
        Characteristic=="nclas_factorN1" ~ "N classification, n/N (%)**",
        Characteristic=="nclas_factorN2N3" ~ "N classification, n/N (%)**",
        TRUE ~ "Other"),
      
      Characteristic=case_when(
        Characteristic=="BMI_REORDER0" ~ "[25 - 30[",
        Characteristic=="BMI_REORDER2" ~ ">=30",
        Characteristic=="nclas_factorN1" ~ "N1",
        Characteristic=="nclas_factorN2N3" ~ "N2&N3",
        TRUE ~ Characteristic))
   

   
      global_pvalueBMI<-round(metap::sumlog(mod_multivariate$global_pvalues[,1])$p,4)
      global_pvalueNCLASS<-round(metap::sumlog(mod_multivariate$global_pvalues[,2])$p,4)

      results_pvalBMI<-qual_BMI_pcr%>%
        slice(1)%>%
        mutate(pval=global_pvalueBMI)%>%
        select(Characteristic,pval)

      results_pvalNCLASS<-qual_nclas_pcr%>%
              slice(1)%>%
              mutate(pval=global_pvalueNCLASS)%>%
              select(Characteristic,pval)
      
      results_pval<-results_pvalBMI%>%
        bind_rows(results_pvalNCLASS)
   

       names(qual_BMI_pcr)<-names(qual_BMI_pcr)%>%
  gsub("pcrstatus_FALSE",x=.,replacement = "No pCR")%>%
  gsub("pcrstatus_TRUE",x=.,replacement = "pCR")  

       names(qual_nclas_pcr)<-names(qual_nclas_pcr)%>%
  gsub("pcr_factor_0",x=.,replacement = "No pCR")%>%
  gsub("pcr_factor_1",x=.,replacement = "pCR")       
       
        to_report_log_multivariate<-qual_BMI_pcr%>%
          bind_rows(qual_nclas_pcr)%>%
              left_join(estimate_pooled)%>%
              left_join(results_pval)%>%
              # arrange(order)%>%select(-order)%>%
              rename("95% CI"=CI)%>%
            mutate(across(OR,as.character))%>%
          select(-var)
      
```


```{r , eval=FALSE}
# Set Table header
header <- str_squish(str_remove("", "\n"))
# Set Table footer
footer <- str_squish(str_remove("Multivariate analysis has been done using a logistic model. P-value are associated to 95%CI of each modality.
OR = Odds Ratio, CI = Confidence Interval
", "\n"))
# Set custom_tab() defaults
customtab_defaults()
# Create the flextable object
flextable_1 <- custom_tab(to_report_log_multivariate, header, footer)%>%
autofit()

flextable_1%>%
  # padding( i=c(1,6,11,16,21,26,30), j=1, padding.left=-20)%>%
  bold( bold = TRUE, part = "header")%>%
  bold(i = c(1,6), j = NULL, bold = TRUE, part = "body")%>%
    hline( i = c(5),
         j = NULL,
         border = fp_border(color = "black", style = "dotted", width = 1),
         part = "body")%>%
flextable::width(j=1,width = 3) %>%
flextable::width(j=2,width = 1.5)

```
